# Supplementary material for: Novel arsenic-transforming bacteria and the diversity of their arsenic-related genes and enzymes arising from arsenic-polluted freshwater sediment
Source: Sci Rep. 2017 Sep 11;7:11231. doi: 10.1038/s41598-017-11548-8 (PMC5593903; doi:10.1038/s41598-017-11548-8)
Supplement: Supplementary file 2 — Dataset 1 [file 41598_2017_11548_MOESM2_ESM.xls]

OTUS	Arsenate	Arsenite	Sediment	Kingdom	Phylum	Class	Order	Family	Genus	Species
Otu000001	6404	19692	3	k__Bacteria	p__Proteobacteria	c__Epsilonproteobacteria	o__Campylobacterales	f__Campylobacteraceae	g__Arcobacter	unclassified
Otu000002	2575	17210	0	k__Bacteria	p__Firmicutes	c__Clostridia	o__Clostridiales	f__Clostridiaceae	g__Clostridium	s__thermopalmarium
Otu000003	708	13132	8	k__Bacteria	p__Proteobacteria	c__Betaproteobacteria	o__Rhodocyclales	f__Rhodocyclaceae	g__Dechloromonas	unclassified
Otu000004	13077	0	1	k__Bacteria	p__Firmicutes	c__Bacilli	o__Bacillales	f__Bacillaceae	g__Anaerobacillus	unclassified
Otu000005	1257	1421	2013	k__Bacteria	p__Bacteroidetes	unclassified	unclassified	unclassified	unclassified	unclassified
Otu000006	486	1020	2814	k__Bacteria	p__Proteobacteria	c__Betaproteobacteria	o__Rhodocyclales	f__Rhodocyclaceae	g__Dechloromonas	unclassified
Otu000007	562	746	2872	k__Bacteria	p__Proteobacteria	c__Betaproteobacteria	o__Hydrogenophilales	f__Hydrogenophilaceae	g__Thiobacillus	unclassified
Otu000008	38	3631	197	k__Bacteria	p__Proteobacteria	c__Deltaproteobacteria	o__Desulfobacterales	f__Desulfobulbaceae	g__Desulfobulbus	unclassified
Otu000009	1042	885	1729	k__Bacteria	p__Firmicutes	c__Erysipelotrichi	o__Erysipelotrichales	f__Erysipelotrichaceae	g__PSB-M-3	unclassified
Otu000010	620	1280	1738	k__Bacteria	p__Proteobacteria	c__Deltaproteobacteria	o__Desulfobacterales	f__Desulfobacteraceae	unclassified	unclassified
Otu000011	736	375	2508	k__Bacteria	p__Proteobacteria	c__Gammaproteobacteria	o__Xanthomonadales	f__Sinobacteraceae	unclassified	unclassified
Otu000012	413	842	2220	k__Bacteria	p__Proteobacteria	c__Betaproteobacteria	o__Rhodocyclales	f__Rhodocyclaceae	g__Dok59	unclassified
Otu000013	1483	1199	679	k__Bacteria	p__Tenericutes	c__Mollicutes	o__Acholeplasmatales	f__Acholeplasmataceae	g__Acholeplasma	unclassified
Otu000014	527	914	1742	k__Bacteria	p__Bacteroidetes	c__[Saprospirae]	o__[Saprospirales]	f__Chitinophagaceae	unclassified	unclassified
Otu000015	299	800	2052	k__Bacteria	p__Nitrospirae	c__Nitrospira	o__Nitrospirales	f__Nitrospiraceae	g__Nitrospira	unclassified
Otu000016	176	258	2433	k__Bacteria	p__Actinobacteria	c__Actinobacteria	o__Actinomycetales	f__Microbacteriaceae	unclassified	unclassified
Otu000017	291	644	1886	k__Bacteria	p__Proteobacteria	c__Deltaproteobacteria	o__Desulfuromonadales	f__Desulfuromonadaceae	unclassified	unclassified
Otu000018	745	925	973	k__Bacteria	p__Bacteroidetes	c__Cytophagia	o__Cytophagales	f__Cytophagaceae	unclassified	unclassified
Otu000019	819	1757	22	k__Bacteria	p__Firmicutes	c__Clostridia	o__Clostridiales	f__[Acidaminobacteraceae]	g__Acidaminobacter	unclassified
Otu000020	122	1408	887	k__Bacteria	p__Proteobacteria	c__Betaproteobacteria	o__Burkholderiales	f__Comamonadaceae	g__Aquabacterium	unclassified
Otu000021	640	1229	391	k__Bacteria	p__Proteobacteria	c__Deltaproteobacteria	o__Desulfuromonadales	f__Geobacteraceae	g__Geobacter	unclassified
Otu000022	494	521	1215	k__Bacteria	p__Bacteroidetes	c__Cytophagia	o__Cytophagales	f__Cytophagaceae	unclassified	unclassified
Otu000023	1	2222	0	k__Bacteria	p__GN02	c__BD1-5	unclassified	unclassified	unclassified	unclassified
Otu000024	148	791	1266	k__Bacteria	p__Bacteroidetes	c__Bacteroidia	o__Bacteroidales	f__SB-1	unclassified	unclassified
Otu000025	31	1993	145	k__Bacteria	p__Proteobacteria	c__Deltaproteobacteria	o__Desulfobacterales	f__Desulfobulbaceae	g__Desulfobulbus	unclassified
Otu000026	446	612	1028	k__Bacteria	p__Proteobacteria	c__Deltaproteobacteria	o__Desulfuromonadales	f__Geobacteraceae	g__Geobacter	unclassified
Otu000027	276	456	1342	k__Bacteria	p__Bacteroidetes	c__[Saprospirae]	o__[Saprospirales]	f__Chitinophagaceae	unclassified	unclassified
Otu000028	186	350	1532	k__Bacteria	p__Bacteroidetes	unclassified	unclassified	unclassified	unclassified	unclassified
Otu000029	310	269	1462	k__Bacteria	p__Proteobacteria	c__Alphaproteobacteria	o__Sphingomonadales	f__Sphingomonadaceae	g__Novosphingobium	unclassified
Otu000030	443	309	1169	k__Bacteria	p__OD1	c__ABY1	unclassified	unclassified	unclassified	unclassified
Otu000031	125	1773	5	k__Bacteria	p__Proteobacteria	c__Gammaproteobacteria	o__Alteromonadales	f__Shewanellaceae	g__Shewanella	unclassified
Otu000032	190	192	1454	k__Bacteria	p__Proteobacteria	c__Gammaproteobacteria	o__Xanthomonadales	f__Xanthomonadaceae	g__Thermomonas	unclassified
Otu000033	479	586	770	k__Bacteria	p__Bacteroidetes	unclassified	unclassified	unclassified	unclassified	unclassified
Otu000034	179	196	1424	k__Bacteria	p__Proteobacteria	c__Alphaproteobacteria	o__Rhodobacterales	f__Rhodobacteraceae	g__Rhodobacter	unclassified
Otu000035	168	108	1483	k__Bacteria	p__Gemmatimonadetes	c__Gemm-1	unclassified	unclassified	unclassified	unclassified
Otu000036	208	489	991	k__Bacteria	p__Nitrospirae	c__Nitrospira	o__Nitrospirales	f__Nitrospiraceae	g__Nitrospira	unclassified
Otu000037	251	101	1321	k__Bacteria	p__Proteobacteria	c__Betaproteobacteria	o__Ellin6067	unclassified	unclassified	unclassified
Otu000038	54	622	967	k__Bacteria	p__Bacteroidetes	c__Bacteroidia	o__Bacteroidales	f__SB-1	unclassified	unclassified
Otu000039	379	376	844	k__Bacteria	p__Bacteroidetes	c__Cytophagia	o__Cytophagales	f__Cytophagaceae	unclassified	unclassified
Otu000040	254	832	360	k__Bacteria	p__Proteobacteria	c__Deltaproteobacteria	o__Desulfuromonadales	f__Geobacteraceae	g__Geobacter	unclassified
Otu000041	189	1126	115	k__Bacteria	p__Proteobacteria	c__Betaproteobacteria	o__Burkholderiales	f__Comamonadaceae	g__Acidovorax	s__delafieldii
Otu000042	240	653	518	k__Bacteria	p__Tenericutes	unclassified	unclassified	unclassified	unclassified	unclassified
Otu000043	148	733	528	k__Bacteria	p__Proteobacteria	c__Deltaproteobacteria	o__Desulfuromonadales	f__Pelobacteraceae	unclassified	unclassified
Otu000044	87	224	963	k__Bacteria	p__Proteobacteria	c__Deltaproteobacteria	o__Desulfobacterales	f__Desulfobulbaceae	unclassified	unclassified
Otu000045	41	144	1071	k__Bacteria	p__Acidobacteria	c__Holophagae	o__Holophagales	f__Holophagaceae	g__Geothrix	unclassified
Otu000046	1041	128	75	k__Bacteria	p__Tenericutes	c__Mollicutes	o__Acholeplasmatales	f__Acholeplasmataceae	g__Acholeplasma	unclassified
Otu000047	42	1151	0	k__Bacteria	p__Proteobacteria	c__Betaproteobacteria	o__Rhodocyclales	f__Rhodocyclaceae	g__Dechloromonas	unclassified
Otu000048	302	417	457	k__Bacteria	p__Proteobacteria	c__Deltaproteobacteria	o__Desulfuromonadales	f__Geobacteraceae	g__Geobacter	unclassified
Otu000049	119	287	764	k__Bacteria	p__Proteobacteria	c__Alphaproteobacteria	o__Sphingomonadales	f__Sphingomonadaceae	unclassified	unclassified
Otu000050	113	313	744	k__Bacteria	p__Proteobacteria	c__Deltaproteobacteria	o__Desulfuromonadales	f__Geobacteraceae	g__Geobacter	unclassified
Otu000051	678	352	113	k__Bacteria	p__Tenericutes	c__Mollicutes	o__Acholeplasmatales	f__Acholeplasmataceae	g__Acholeplasma	unclassified
Otu000052	170	259	711	k__Bacteria	p__Proteobacteria	c__Betaproteobacteria	o__Rhodocyclales	f__Rhodocyclaceae	unclassified	unclassified
Otu000053	208	383	524	k__Bacteria	unclassified	unclassified	unclassified	unclassified	unclassified	unclassified
Otu000054	172	233	709	k__Bacteria	p__Proteobacteria	c__Betaproteobacteria	o__Burkholderiales	f__Comamonadaceae	unclassified	unclassified
Otu000055	494	580	0	k__Bacteria	p__Firmicutes	c__Clostridia	o__Clostridiales	f__[Tissierellaceae]	g__Sedimentibacter	unclassified
Otu000056	252	147	667	k__Bacteria	p__Chloroflexi	c__Anaerolineae	o__Anaerolineales	f__Anaerolinaceae	g__WCHB1-05	unclassified
Otu000057	125	234	622	k__Bacteria	p__Proteobacteria	c__Gammaproteobacteria	o__Pseudomonadales	f__Moraxellaceae	g__Perlucidibaca	unclassified
Otu000058	24	194	761	k__Bacteria	unclassified	unclassified	unclassified	unclassified	unclassified	unclassified
Otu000059	155	233	580	k__Bacteria	p__Spirochaetes	c__Spirochaetes	o__Spirochaetales	f__Spirochaetaceae	g__Treponema	unclassified
Otu000060	222	319	425	k__Bacteria	p__Bacteroidetes	unclassified	unclassified	unclassified	unclassified	unclassified
Otu000061	269	245	440	k__Bacteria	p__Chloroflexi	c__Anaerolineae	o__envOPS12	unclassified	unclassified	unclassified
Otu000062	47	264	624	k__Bacteria	p__Proteobacteria	c__Betaproteobacteria	unclassified	unclassified	unclassified	unclassified
Otu000063	297	189	434	k__Bacteria	p__Proteobacteria	c__Alphaproteobacteria	o__BD7-3	unclassified	unclassified	unclassified
Otu000064	72	809	37	k__Bacteria	p__Proteobacteria	c__Gammaproteobacteria	o__Aeromonadales	f__Aeromonadaceae	g__Aeromonas	unclassified
Otu000065	40	861	11	k__Bacteria	p__Proteobacteria	c__Epsilonproteobacteria	o__Campylobacterales	f__Campylobacteraceae	g__Sulfurospirillum	unclassified
Otu000066	128	156	628	k__Bacteria	p__Proteobacteria	c__Betaproteobacteria	o__Hydrogenophilales	f__Hydrogenophilaceae	g__Thiobacillus	unclassified
Otu000067	18	820	51	k__Bacteria	p__Proteobacteria	c__Gammaproteobacteria	o__Pseudomonadales	f__Pseudomonadaceae	g__Pseudomonas	unclassified
Otu000068	102	214	563	k__Bacteria	p__Acidobacteria	c__[Chloracidobacteria]	o__RB41	f__Ellin6075	unclassified	unclassified
Otu000069	7	63	807	k__Bacteria	p__Acidobacteria	c__Holophagae	o__Holophagales	f__Holophagaceae	unclassified	unclassified
Otu000070	39	836	1	k__Bacteria	p__Bacteroidetes	c__Bacteroidia	o__Bacteroidales	f__Porphyromonadaceae	g__Paludibacter	unclassified
Otu000071	140	42	689	k__Bacteria	p__Proteobacteria	c__Alphaproteobacteria	unclassified	unclassified	unclassified	unclassified
Otu000072	190	91	589	k__Bacteria	p__Chloroflexi	c__Anaerolineae	o__Anaerolineales	f__Anaerolinaceae	g__Longilinea	unclassified
Otu000073	41	146	681	k__Bacteria	p__Proteobacteria	c__Deltaproteobacteria	o__Desulfobacterales	f__Desulfobulbaceae	unclassified	unclassified
Otu000074	116	60	691	k__Bacteria	p__Proteobacteria	c__Betaproteobacteria	o__Ellin6067	unclassified	unclassified	unclassified
Otu000075	123	344	396	k__Bacteria	p__Bacteroidetes	c__Cytophagia	o__Cytophagales	unclassified	unclassified	unclassified
Otu000076	128	216	497	k__Bacteria	p__Proteobacteria	c__Deltaproteobacteria	o__Desulfobacterales	f__Desulfobacteraceae	unclassified	unclassified
Otu000077	66	514	248	k__Bacteria	p__Proteobacteria	c__Deltaproteobacteria	o__Desulfobacterales	f__Desulfobulbaceae	g__Desulfobulbus	unclassified
Otu000078	99	232	478	k__Bacteria	p__Proteobacteria	c__Betaproteobacteria	o__Rhodocyclales	f__Rhodocyclaceae	g__Dok59	unclassified
Otu000079	233	250	325	k__Bacteria	p__Bacteroidetes	c__Bacteroidia	o__Bacteroidales	f__Porphyromonadaceae	g__Macellibacteroides	s__fermentans
Otu000080	209	176	422	k__Bacteria	p__Proteobacteria	c__Betaproteobacteria	o__Rhodocyclales	f__Rhodocyclaceae	unclassified	unclassified
Otu000081	75	75	656	k__Bacteria	p__Proteobacteria	c__Gammaproteobacteria	o__Xanthomonadales	f__Xanthomonadaceae	g__Thermomonas	unclassified
Otu000082	57	616	120	k__Bacteria	p__Proteobacteria	c__Deltaproteobacteria	o__Desulfovibrionales	f__Desulfomicrobiaceae	g__Desulfomicrobium	unclassified
Otu000083	180	253	338	k__Bacteria	p__Bacteroidetes	unclassified	unclassified	unclassified	unclassified	unclassified
Otu000084	147	64	559	k__Bacteria	p__Proteobacteria	c__Gammaproteobacteria	o__Xanthomonadales	f__Sinobacteraceae	unclassified	unclassified
Otu000085	326	58	385	k__Bacteria	p__Acidobacteria	c__Holophagae	o__Holophagales	f__Holophagaceae	g__Geothrix	unclassified
Otu000086	168	302	299	k__Bacteria	p__Bacteroidetes	c__Bacteroidia	o__Bacteroidales	unclassified	unclassified	unclassified
Otu000087	182	119	467	k__Bacteria	p__Bacteroidetes	unclassified	unclassified	unclassified	unclassified	unclassified
Otu000088	65	102	594	k__Bacteria	p__TM7	c__TM7-3	o__EW055	unclassified	unclassified	unclassified
Otu000089	193	178	375	k__Bacteria	p__Spirochaetes	c__Spirochaetes	o__Spirochaetales	f__Spirochaetaceae	g__Treponema	unclassified
Otu000090	369	264	113	k__Bacteria	p__Proteobacteria	c__Betaproteobacteria	o__Rhodocyclales	f__Rhodocyclaceae	g__Dechloromonas	unclassified
Otu000091	152	208	378	k__Bacteria	p__Bacteroidetes	c__[Saprospirae]	o__[Saprospirales]	f__Chitinophagaceae	g__Flavihumibacter	unclassified
Otu000092	32	130	573	k__Bacteria	p__Proteobacteria	c__Epsilonproteobacteria	o__Campylobacterales	f__Helicobacteraceae	unclassified	unclassified
Otu000093	97	114	511	k__Bacteria	p__Proteobacteria	c__Betaproteobacteria	o__Burkholderiales	f__Comamonadaceae	g__Methylibium	unclassified
Otu000094	184	338	194	k__Bacteria	p__Proteobacteria	c__Betaproteobacteria	o__Rhodocyclales	f__Rhodocyclaceae	g__Dechloromonas	unclassified
Otu000095	23	307	382	k__Bacteria	p__Proteobacteria	c__Betaproteobacteria	o__Rhodocyclales	f__Rhodocyclaceae	g__Azoarcus	unclassified
Otu000096	108	375	226	k__Bacteria	p__Firmicutes	c__Clostridia	o__Clostridiales	f__[Acidaminobacteraceae]	g__Acidaminobacter	unclassified
Otu000097	144	110	450	k__Bacteria	p__Proteobacteria	c__Betaproteobacteria	o__Rhodocyclales	f__Rhodocyclaceae	unclassified	unclassified
Otu000098	137	116	451	k__Bacteria	p__Proteobacteria	c__Deltaproteobacteria	o__Myxococcales	f__Myxococcaceae	g__Anaeromyxobacter	unclassified
Otu000099	72	55	568	k__Bacteria	p__Proteobacteria	c__Gammaproteobacteria	o__Xanthomonadales	f__Xanthomonadaceae	g__Arenimonas	unclassified
Otu000100	133	170	391	k__Bacteria	p__Verrucomicrobia	c__Opitutae	o__Opitutales	f__Opitutaceae	g__Opitutus	unclassified
Otu000101	12	151	528	k__Bacteria	p__OD1	c__ZB2	unclassified	unclassified	unclassified	unclassified
Otu000102	13	134	543	k__Bacteria	p__Proteobacteria	c__Deltaproteobacteria	o__Desulfobacterales	f__Desulfobacteraceae	g__Desulfatiferula	s__olefinivorans
Otu000103	111	159	417	k__Bacteria	p__Bacteroidetes	c__Cytophagia	o__Cytophagales	f__Cytophagaceae	unclassified	unclassified
Otu000104	45	610	24	k__Bacteria	p__Proteobacteria	c__Betaproteobacteria	o__Burkholderiales	f__Comamonadaceae	unclassified	unclassified
Otu000105	87	316	267	k__Bacteria	p__Proteobacteria	c__Deltaproteobacteria	o__Desulfovibrionales	f__Desulfomicrobiaceae	g__Desulfomicrobium	unclassified
Otu000106	5	91	573	k__Bacteria	p__Proteobacteria	c__Deltaproteobacteria	o__Desulfobacterales	f__Desulfobacteraceae	g__Desulfatiferula	s__olefinivorans
Otu000107	134	242	284	k__Bacteria	p__Chloroflexi	c__Anaerolineae	o__envOPS12	unclassified	unclassified	unclassified
Otu000108	143	109	406	k__Bacteria	p__Proteobacteria	c__Betaproteobacteria	unclassified	unclassified	unclassified	unclassified
Otu000109	222	130	304	k__Bacteria	p__OD1	c__ABY1	unclassified	unclassified	unclassified	unclassified
Otu000110	72	68	494	k__Bacteria	p__Acidobacteria	c__iii1-8	o__DS-18	unclassified	unclassified	unclassified
Otu000111	86	151	396	k__Bacteria	p__Bacteroidetes	c__[Saprospirae]	o__[Saprospirales]	f__Chitinophagaceae	unclassified	unclassified
Otu000112	33	149	451	k__Bacteria	p__Proteobacteria	c__Deltaproteobacteria	o__Desulfobacterales	f__Desulfobacteraceae	unclassified	unclassified
Otu000113	64	107	460	k__Bacteria	p__Proteobacteria	c__Betaproteobacteria	o__Burkholderiales	f__Comamonadaceae	g__Rubrivivax	s__gelatinosus
Otu000114	62	282	287	k__Bacteria	p__Proteobacteria	c__Betaproteobacteria	o__Burkholderiales	f__Comamonadaceae	g__Hydrogenophaga	unclassified
Otu000115	237	140	244	k__Bacteria	p__OD1	c__ZB2	unclassified	unclassified	unclassified	unclassified
Otu000116	52	277	290	k__Bacteria	p__Verrucomicrobia	c__Opitutae	o__Opitutales	f__Opitutaceae	g__Opitutus	unclassified
Otu000117	114	93	410	k__Bacteria	p__Proteobacteria	c__Gammaproteobacteria	unclassified	unclassified	unclassified	unclassified
Otu000118	23	559	27	k__Bacteria	p__Proteobacteria	c__Epsilonproteobacteria	o__Campylobacterales	f__Campylobacteraceae	g__Arcobacter	unclassified
Otu000119	10	579	16	k__Bacteria	p__Proteobacteria	c__Gammaproteobacteria	o__Aeromonadales	f__Aeromonadaceae	g__Aeromonas	s__veronii
Otu000120	71	109	421	k__Bacteria	p__Proteobacteria	c__Alphaproteobacteria	o__Sphingomonadales	f__Sphingomonadaceae	g__Kaistobacter	unclassified
Otu000121	92	153	353	k__Bacteria	p__Proteobacteria	c__Epsilonproteobacteria	o__Campylobacterales	f__Helicobacteraceae	g__Sulfurimonas	unclassified
Otu000122	157	151	287	k__Bacteria	p__Chloroflexi	c__Anaerolineae	o__Anaerolineales	f__Anaerolinaceae	g__Anaerolinea	unclassified
Otu000123	24	55	514	k__Bacteria	p__Proteobacteria	c__Alphaproteobacteria	o__Rhodobacterales	f__Rhodobacteraceae	unclassified	unclassified
Otu000124	193	118	271	k__Bacteria	p__OD1	c__ZB2	unclassified	unclassified	unclassified	unclassified
Otu000125	84	163	332	k__Bacteria	p__OD1	c__ZB2	unclassified	unclassified	unclassified	unclassified
Otu000126	33	91	452	k__Bacteria	p__Firmicutes	unclassified	unclassified	unclassified	unclassified	unclassified
Otu000127	66	237	266	k__Bacteria	p__Verrucomicrobia	c__[Pedosphaerae]	o__[Pedosphaerales]	f__auto67_4W	unclassified	unclassified
Otu000128	105	68	393	k__Bacteria	p__Chloroflexi	c__Anaerolineae	o__Anaerolineales	f__Anaerolinaceae	unclassified	unclassified
Otu000129	67	39	455	k__Bacteria	p__Proteobacteria	c__Gammaproteobacteria	o__Alteromonadales	f__125ds10	unclassified	unclassified
Otu000130	43	114	402	k__Bacteria	p__Proteobacteria	c__Betaproteobacteria	o__Burkholderiales	f__Comamonadaceae	g__Rhodoferax	unclassified
Otu000131	98	165	296	k__Bacteria	p__Bacteroidetes	c__[Saprospirae]	o__[Saprospirales]	f__Chitinophagaceae	g__Flavihumibacter	unclassified
Otu000132	91	153	310	k__Bacteria	p__Firmicutes	c__Erysipelotrichi	o__Erysipelotrichales	f__Erysipelotrichaceae	g__PSB-M-3	unclassified
Otu000133	71	73	409	k__Bacteria	p__OD1	c__ZB2	unclassified	unclassified	unclassified	unclassified
Otu000134	178	300	75	k__Bacteria	p__Proteobacteria	c__Gammaproteobacteria	o__Pseudomonadales	f__Pseudomonadaceae	g__Pseudomonas	unclassified
Otu000135	96	107	346	k__Bacteria	p__Bacteroidetes	unclassified	unclassified	unclassified	unclassified	unclassified
Otu000136	86	97	361	k__Bacteria	p__Proteobacteria	c__Betaproteobacteria	o__Rhodocyclales	f__Rhodocyclaceae	g__Sulfuritalea	unclassified
Otu000137	50	149	340	k__Bacteria	p__Proteobacteria	c__Deltaproteobacteria	o__Desulfuromonadales	f__Geobacteraceae	g__Geobacter	unclassified
Otu000138	48	121	367	k__Bacteria	p__Proteobacteria	c__Deltaproteobacteria	o__Desulfobacterales	f__Desulfobacteraceae	unclassified	unclassified
Otu000139	115	136	279	k__Bacteria	p__OD1	c__ZB2	unclassified	unclassified	unclassified	unclassified
Otu000140	13	126	370	k__Bacteria	p__Proteobacteria	c__Betaproteobacteria	o__Burkholderiales	f__Comamonadaceae	unclassified	unclassified
Otu000141	122	48	339	k__Bacteria	p__Verrucomicrobia	c__Opitutae	o__Opitutales	f__Opitutaceae	g__Opitutus	unclassified
Otu000142	49	122	333	k__Bacteria	p__Bacteroidetes	unclassified	unclassified	unclassified	unclassified	unclassified
Otu000143	123	139	241	k__Bacteria	p__Tenericutes	unclassified	unclassified	unclassified	unclassified	unclassified
Otu000144	34	49	403	k__Bacteria	unclassified	unclassified	unclassified	unclassified	unclassified	unclassified
Otu000145	15	204	265	k__Bacteria	p__Bacteroidetes	unclassified	unclassified	unclassified	unclassified	unclassified
Otu000146	36	48	397	k__Bacteria	p__Proteobacteria	c__Betaproteobacteria	o__Rhodocyclales	f__Rhodocyclaceae	g__Sulfuritalea	unclassified
Otu000147	58	204	210	k__Bacteria	p__Bacteroidetes	c__Cytophagia	o__Cytophagales	f__Cytophagaceae	unclassified	unclassified
Otu000148	77	108	285	k__Bacteria	p__Bacteroidetes	unclassified	unclassified	unclassified	unclassified	unclassified
Otu000149	105	152	212	k__Bacteria	p__Spirochaetes	c__Spirochaetes	o__Spirochaetales	f__Spirochaetaceae	g__Treponema	unclassified
Otu000150	65	97	304	k__Bacteria	p__Chlorobi	c__Ignavibacteria	o__Ignavibacteriales	f__[Melioribacteraceae]	unclassified	unclassified
Otu000151	69	365	32	k__Bacteria	p__Firmicutes	c__Clostridia	o__Clostridiales	f__[Mogibacteriaceae]	g__Anaerovorax	unclassified
Otu000152	49	78	336	k__Bacteria	p__Chlorobi	c__Ignavibacteria	o__Ignavibacteriales	f__[Melioribacteraceae]	unclassified	unclassified
Otu000153	247	72	140	k__Bacteria	p__Proteobacteria	c__Deltaproteobacteria	o__Desulfuromonadales	f__Pelobacteraceae	unclassified	unclassified
Otu000154	29	62	366	k__Bacteria	p__Proteobacteria	c__Gammaproteobacteria	unclassified	unclassified	unclassified	unclassified
Otu000155	28	73	350	k__Bacteria	p__Firmicutes	c__Clostridia	o__Clostridiales	f__Christensenellaceae	unclassified	unclassified
Otu000156	134	299	18	k__Bacteria	p__Proteobacteria	c__Betaproteobacteria	o__Burkholderiales	f__Comamonadaceae	g__Acidovorax	s__facilis
Otu000157	160	92	194	k__Bacteria	p__OP11	c__WCHB1-64	unclassified	unclassified	unclassified	unclassified
Otu000158	196	213	34	k__Bacteria	unclassified	unclassified	unclassified	unclassified	unclassified	unclassified
Otu000159	62	105	274	k__Bacteria	p__Verrucomicrobia	c__Opitutae	o__Opitutales	f__Opitutaceae	g__Opitutus	unclassified
Otu000160	41	168	231	k__Bacteria	p__Bacteroidetes	c__Bacteroidia	o__Bacteroidales	f__SB-1	unclassified	unclassified
Otu000161	3	118	317	k__Bacteria	p__OD1	c__ZB2	unclassified	unclassified	unclassified	unclassified
Otu000162	31	99	301	k__Bacteria	p__Proteobacteria	c__Deltaproteobacteria	o__Myxococcales	f__Cystobacteraceae	g__Cystobacter	unclassified
Otu000163	0	21	407	k__Bacteria	p__Cyanobacteria	c__Synechococcophycideae	o__Pseudanabaenales	f__Pseudanabaenaceae	g__Pseudanabaena	unclassified
Otu000164	15	150	262	k__Bacteria	p__Bacteroidetes	c__Flavobacteriia	o__Flavobacteriales	f__Flavobacteriaceae	g__Flavobacterium	unclassified
Otu000165	128	54	236	k__Bacteria	p__OD1	c__ZB2	unclassified	unclassified	unclassified	unclassified
Otu000166	68	287	62	k__Bacteria	p__Bacteroidetes	c__Bacteroidia	o__Bacteroidales	f__SB-1	unclassified	unclassified
Otu000167	107	92	217	k__Bacteria	p__OD1	c__ZB2	unclassified	unclassified	unclassified	unclassified
Otu000168	201	57	156	k__Bacteria	p__OP11	c__WCHB1-64	o__K2-4-19	unclassified	unclassified	unclassified
Otu000169	46	56	310	k__Bacteria	p__Proteobacteria	c__Deltaproteobacteria	o__Myxococcales	f__Haliangiaceae	unclassified	unclassified
Otu000170	194	217	0	k__Bacteria	p__Proteobacteria	c__Gammaproteobacteria	o__Alteromonadales	f__Shewanellaceae	g__Shewanella	unclassified
Otu000171	158	173	79	k__Bacteria	p__Bacteroidetes	c__Bacteroidia	o__Bacteroidales	unclassified	unclassified	unclassified
Otu000172	80	125	202	k__Bacteria	p__Bacteroidetes	c__Cytophagia	o__Cytophagales	unclassified	unclassified	unclassified
Otu000173	70	106	231	k__Bacteria	p__Bacteroidetes	c__[Saprospirae]	o__[Saprospirales]	f__Chitinophagaceae	g__Lacibacter	s__cauensis
Otu000174	35	54	315	k__Bacteria	p__Spirochaetes	c__Spirochaetes	o__Spirochaetales	f__Spirochaetaceae	g__Treponema	unclassified
Otu000175	59	214	130	k__Bacteria	p__Bacteroidetes	unclassified	unclassified	unclassified	unclassified	unclassified
Otu000176	48	99	255	k__Bacteria	p__Nitrospirae	c__Nitrospira	o__Nitrospirales	f__Nitrospiraceae	g__Nitrospira	unclassified
Otu000177	80	110	211	k__Bacteria	p__Bacteroidetes	c__[Saprospirae]	o__[Saprospirales]	f__Chitinophagaceae	unclassified	unclassified
Otu000178	168	182	45	k__Bacteria	p__Bacteroidetes	c__Bacteroidia	o__Bacteroidales	f__Porphyromonadaceae	unclassified	unclassified
Otu000179	5	79	309	k__Bacteria	p__Proteobacteria	c__Betaproteobacteria	o__Rhodocyclales	f__Rhodocyclaceae	g__Sterolibacterium	unclassified
Otu000180	35	32	323	k__Bacteria	p__Acidobacteria	c__Holophagae	o__Holophagales	f__Holophagaceae	unclassified	unclassified
Otu000181	21	65	303	k__Bacteria	p__Firmicutes	c__Clostridia	o__Clostridiales	f__[Mogibacteriaceae]	unclassified	unclassified
Otu000182	48	103	236	k__Bacteria	p__Proteobacteria	c__Deltaproteobacteria	o__Desulfobacterales	f__Desulfobulbaceae	unclassified	unclassified
Otu000183	44	28	314	k__Bacteria	p__Proteobacteria	c__Betaproteobacteria	unclassified	unclassified	unclassified	unclassified
Otu000184	135	240	9	k__Bacteria	p__Firmicutes	c__Clostridia	o__Clostridiales	unclassified	unclassified	unclassified
Otu000185	49	79	255	k__Bacteria	p__OD1	c__ZB2	unclassified	unclassified	unclassified	unclassified
Otu000186	84	134	163	k__Bacteria	p__Verrucomicrobia	c__Verruco-5	o__WCHB1-41	f__RFP12	unclassified	unclassified
Otu000187	36	60	283	k__Bacteria	p__Acidobacteria	c__[Chloracidobacteria]	o__DS-100	unclassified	unclassified	unclassified
Otu000188	80	170	124	k__Bacteria	p__Spirochaetes	c__Spirochaetes	o__Spirochaetales	f__Spirochaetaceae	g__Treponema	unclassified
Otu000189	18	61	294	k__Bacteria	p__Proteobacteria	c__Betaproteobacteria	unclassified	unclassified	unclassified	unclassified
Otu000190	132	79	161	k__Bacteria	p__OD1	c__ZB2	unclassified	unclassified	unclassified	unclassified
Otu000191	59	85	219	k__Bacteria	p__OD1	c__ZB2	unclassified	unclassified	unclassified	unclassified
Otu000192	2	211	148	k__Bacteria	p__Proteobacteria	c__Deltaproteobacteria	o__Desulfobacterales	f__Desulfobacteraceae	unclassified	unclassified
Otu000193	0	51	310	k__Bacteria	p__Bacteroidetes	unclassified	unclassified	unclassified	unclassified	unclassified
Otu000194	1	54	305	k__Bacteria	p__Proteobacteria	c__Deltaproteobacteria	o__Myxococcales	unclassified	unclassified	unclassified
Otu000195	17	20	323	k__Bacteria	p__Chloroflexi	c__Ellin6529	unclassified	unclassified	unclassified	unclassified
Otu000196	78	108	172	k__Bacteria	p__Bacteroidetes	c__Cytophagia	o__Cytophagales	unclassified	unclassified	unclassified
Otu000197	64	99	194	k__Bacteria	p__Firmicutes	c__Erysipelotrichi	o__Erysipelotrichales	f__Erysipelotrichaceae	g__PSB-M-3	unclassified
Otu000198	58	91	202	k__Bacteria	p__OD1	c__ABY1	unclassified	unclassified	unclassified	unclassified
Otu000199	18	9	323	k__Bacteria	p__Proteobacteria	c__Deltaproteobacteria	o__Myxococcales	f__Polyangiaceae	unclassified	unclassified
Otu000200	22	19	304	k__Bacteria	p__Proteobacteria	c__Gammaproteobacteria	o__Xanthomonadales	f__Xanthomonadaceae	unclassified	unclassified
Otu000201	111	47	185	k__Bacteria	p__OD1	unclassified	unclassified	unclassified	unclassified	unclassified
Otu000202	37	65	241	k__Bacteria	p__Proteobacteria	c__Betaproteobacteria	o__Rhodocyclales	f__Rhodocyclaceae	g__Dok59	unclassified
Otu000203	40	75	228	k__Bacteria	p__Proteobacteria	c__Deltaproteobacteria	o__Desulfuromonadales	f__Geobacteraceae	g__Geobacter	unclassified
Otu000204	4	314	24	k__Bacteria	p__Proteobacteria	c__Deltaproteobacteria	o__Desulfobacterales	f__Desulfobulbaceae	g__Desulfobulbus	unclassified
Otu000205	6	26	309	k__Bacteria	p__Acidobacteria	c__Holophagae	o__Holophagales	f__Holophagaceae	g__Geothrix	unclassified
Otu000206	44	88	207	k__Bacteria	p__Proteobacteria	c__Betaproteobacteria	unclassified	unclassified	unclassified	unclassified
Otu000207	50	284	5	k__Bacteria	p__Proteobacteria	c__Betaproteobacteria	o__Rhodocyclales	f__Rhodocyclaceae	g__Zoogloea	unclassified
Otu000208	131	142	63	k__Bacteria	p__Bacteroidetes	c__Bacteroidia	o__Bacteroidales	unclassified	unclassified	unclassified
Otu000209	7	91	238	k__Bacteria	p__OD1	c__ZB2	unclassified	unclassified	unclassified	unclassified
Otu000210	37	72	225	k__Bacteria	p__Proteobacteria	c__Gammaproteobacteria	unclassified	unclassified	unclassified	unclassified
Otu000211	59	66	207	k__Bacteria	p__Proteobacteria	c__Alphaproteobacteria	o__Rhodobacterales	f__Hyphomonadaceae	unclassified	unclassified
Otu000212	18	15	296	k__Bacteria	p__Proteobacteria	c__Alphaproteobacteria	o__Rhizobiales	f__Hyphomicrobiaceae	g__Hyphomicrobium	unclassified
Otu000213	65	116	147	k__Bacteria	p__OD1	c__ZB2	unclassified	unclassified	unclassified	unclassified
Otu000214	22	120	182	k__Bacteria	p__Chlorobi	c__Ignavibacteria	o__Ignavibacteriales	f__Ignavibacteriaceae	unclassified	unclassified
Otu000215	82	43	199	k__Bacteria	p__WS6	c__SC72	o__WCHB1-15	unclassified	unclassified	unclassified
Otu000216	124	111	88	k__Bacteria	p__Chloroflexi	c__Anaerolineae	o__envOPS12	unclassified	unclassified	unclassified
Otu000217	195	125	1	k__Bacteria	p__Firmicutes	c__Clostridia	o__Clostridiales	f__Peptococcaceae	g__Desulfosporosinus	s__meridiei
Otu000218	75	60	186	k__Bacteria	p__Bacteroidetes	c__Bacteroidia	o__Bacteroidales	f__Prevotellaceae	g__Prevotella	s__copri
Otu000219	66	71	184	k__Bacteria	p__TM6	c__SBRH58	unclassified	unclassified	unclassified	unclassified
Otu000220	123	76	122	k__Bacteria	p__Bacteroidetes	c__Bacteroidia	o__Bacteroidales	f__Porphyromonadaceae	g__Paludibacter	unclassified
Otu000221	21	45	254	k__Bacteria	p__TM7	c__TM7-1	unclassified	unclassified	unclassified	unclassified
Otu000222	63	97	159	k__Bacteria	p__Bacteroidetes	c__Sphingobacteriia	o__Sphingobacteriales	unclassified	unclassified	unclassified
Otu000223	70	81	166	k__Bacteria	p__Bacteroidetes	c__Bacteroidia	o__Bacteroidales	unclassified	unclassified	unclassified
Otu000224	317	0	0	k__Bacteria	p__Firmicutes	c__Bacilli	o__Lactobacillales	f__Lactobacillaceae	g__Lactobacillus	s__brevis
Otu000225	6	62	248	k__Bacteria	p__Proteobacteria	c__Deltaproteobacteria	o__Desulfuromonadales	f__Geobacteraceae	g__Geobacter	unclassified
Otu000226	48	78	188	k__Bacteria	p__Proteobacteria	c__Deltaproteobacteria	o__Desulfuromonadales	f__Desulfuromonadaceae	unclassified	unclassified
Otu000227	1	136	175	k__Bacteria	p__Bacteroidetes	c__Bacteroidia	o__Bacteroidales	f__Rikenellaceae	g__Blvii28	unclassified
Otu000228	5	25	281	k__Bacteria	p__Elusimicrobia	c__Elusimicrobia	o__Elusimicrobiales	unclassified	unclassified	unclassified
Otu000229	12	64	232	k__Bacteria	p__Proteobacteria	c__Betaproteobacteria	o__Rhodocyclales	f__Rhodocyclaceae	g__Sulfuritalea	unclassified
Otu000230	62	35	210	k__Bacteria	p__Proteobacteria	c__Gammaproteobacteria	unclassified	unclassified	unclassified	unclassified
Otu000231	135	52	120	k__Bacteria	p__OD1	c__ZB2	unclassified	unclassified	unclassified	unclassified
Otu000232	23	154	128	k__Bacteria	p__Proteobacteria	c__Deltaproteobacteria	o__Desulfuromonadales	f__Geobacteraceae	g__Geobacter	unclassified
Otu000233	74	42	188	k__Bacteria	p__Acidobacteria	c__Solibacteres	o__Solibacterales	unclassified	unclassified	unclassified
Otu000234	59	64	180	k__Bacteria	p__Bacteroidetes	unclassified	unclassified	unclassified	unclassified	unclassified
Otu000235	17	41	244	k__Bacteria	p__Proteobacteria	c__Betaproteobacteria	unclassified	unclassified	unclassified	unclassified
Otu000236	8	110	182	k__Bacteria	p__Bacteroidetes	unclassified	unclassified	unclassified	unclassified	unclassified
Otu000237	45	23	231	k__Bacteria	p__Proteobacteria	c__Deltaproteobacteria	o__Myxococcales	f__Myxococcaceae	g__Anaeromyxobacter	unclassified
Otu000238	7	24	266	k__Bacteria	p__Elusimicrobia	c__Elusimicrobia	o__Elusimicrobiales	unclassified	unclassified	unclassified
Otu000239	47	83	166	k__Bacteria	p__Bacteroidetes	unclassified	unclassified	unclassified	unclassified	unclassified
Otu000240	29	72	195	k__Bacteria	p__Proteobacteria	c__Betaproteobacteria	o__Rhodocyclales	f__Rhodocyclaceae	g__Sulfuritalea	unclassified
Otu000241	50	126	118	k__Bacteria	p__Chloroflexi	c__Anaerolineae	o__envOPS12	unclassified	unclassified	unclassified
Otu000242	40	18	235	k__Bacteria	p__Proteobacteria	c__Betaproteobacteria	o__Burkholderiales	f__Comamonadaceae	unclassified	unclassified
Otu000243	60	69	160	k__Bacteria	p__Bacteroidetes	unclassified	unclassified	unclassified	unclassified	unclassified
Otu000244	93	60	135	k__Bacteria	p__Verrucomicrobia	c__[Pedosphaerae]	o__[Pedosphaerales]	f__Ellin515	unclassified	unclassified
Otu000245	25	81	182	k__Bacteria	p__Proteobacteria	c__Alphaproteobacteria	unclassified	unclassified	unclassified	unclassified
Otu000246	28	57	203	k__Bacteria	p__OD1	c__ZB2	unclassified	unclassified	unclassified	unclassified
Otu000247	108	38	140	k__Bacteria	p__OP11	c__WCHB1-64	unclassified	unclassified	unclassified	unclassified
Otu000248	28	88	170	k__Bacteria	p__Proteobacteria	c__Deltaproteobacteria	o__Desulfobacterales	f__Desulfobacteraceae	unclassified	unclassified
Otu000249	66	21	198	k__Bacteria	p__OD1	c__ZB2	unclassified	unclassified	unclassified	unclassified
Otu000250	51	32	202	k__Bacteria	p__Proteobacteria	c__Gammaproteobacteria	o__Xanthomonadales	f__Sinobacteraceae	unclassified	unclassified
Otu000251	14	16	252	k__Bacteria	p__Acidobacteria	c__Acidobacteria-6	o__CCU21	unclassified	unclassified	unclassified
Otu000252	49	47	185	k__Bacteria	p__Acidobacteria	c__Holophagae	o__Holophagales	f__Holophagaceae	g__Geothrix	unclassified
Otu000253	78	184	19	k__Bacteria	p__Proteobacteria	c__Gammaproteobacteria	o__Pseudomonadales	f__Pseudomonadaceae	g__Pseudomonas	s__alcaligenes
Otu000254	95	58	126	k__Bacteria	unclassified	unclassified	unclassified	unclassified	unclassified	unclassified
Otu000255	28	17	233	k__Bacteria	p__Actinobacteria	c__Actinobacteria	o__Actinomycetales	unclassified	unclassified	unclassified
Otu000256	48	35	195	k__Bacteria	p__Acidobacteria	c__iii1-8	o__DS-18	unclassified	unclassified	unclassified
Otu000257	55	75	147	k__Bacteria	p__Chloroflexi	c__Anaerolineae	o__Anaerolineales	f__Anaerolinaceae	g__SHD-231	unclassified
Otu000258	26	72	179	k__Bacteria	p__OD1	c__ABY1	unclassified	unclassified	unclassified	unclassified
Otu000259	177	99	0	k__Bacteria	p__Gemmatimonadetes	c__Gemmatimonadetes	unclassified	unclassified	unclassified	unclassified
Otu000260	70	74	131	k__Bacteria	p__Chloroflexi	c__Anaerolineae	o__Anaerolineales	f__Anaerolinaceae	g__Anaerolinea	unclassified
Otu000261	49	133	93	k__Bacteria	p__Verrucomicrobia	c__[Pedosphaerae]	o__[Pedosphaerales]	f__Ellin515	unclassified	unclassified
Otu000262	217	16	41	k__Bacteria	unclassified	unclassified	unclassified	unclassified	unclassified	unclassified
Otu000263	6	67	200	k__Bacteria	p__OD1	c__ZB2	unclassified	unclassified	unclassified	unclassified
Otu000264	41	217	13	k__Bacteria	p__Proteobacteria	c__Betaproteobacteria	o__Burkholderiales	f__Comamonadaceae	g__Paucibacter	unclassified
Otu000265	18	48	205	k__Bacteria	p__Proteobacteria	c__Betaproteobacteria	o__Rhodocyclales	f__Rhodocyclaceae	g__Sulfuritalea	unclassified
Otu000266	86	58	125	k__Bacteria	p__Verrucomicrobia	c__[Pedosphaerae]	o__[Pedosphaerales]	f__Ellin517	unclassified	unclassified
Otu000267	27	56	186	k__Bacteria	p__Gemmatimonadetes	c__Gemmatimonadetes	o__KD8-87	unclassified	unclassified	unclassified
Otu000268	30	79	158	k__Bacteria	p__Bacteroidetes	c__Bacteroidia	o__Bacteroidales	f__SB-1	unclassified	unclassified
Otu000269	13	13	241	k__Bacteria	p__Actinobacteria	c__OPB41	unclassified	unclassified	unclassified	unclassified
Otu000270	14	78	174	k__Bacteria	p__Spirochaetes	c__[Leptospirae]	o__[Leptospirales]	f__Sediment-4	g__SJA-88	unclassified
Otu000271	15	77	172	k__Bacteria	p__Actinobacteria	c__Actinobacteria	o__Actinomycetales	f__Intrasporangiaceae	unclassified	unclassified
Otu000272	95	56	112	k__Bacteria	p__OD1	c__ZB2	unclassified	unclassified	unclassified	unclassified
Otu000273	46	47	169	k__Bacteria	p__Bacteroidetes	c__[Saprospirae]	o__[Saprospirales]	f__Chitinophagaceae	g__Lacibacter	s__cauensis
Otu000274	29	41	192	k__Bacteria	p__Proteobacteria	c__Alphaproteobacteria	o__Rhizobiales	f__Hyphomicrobiaceae	g__Devosia	unclassified
Otu000275	54	20	188	k__Bacteria	p__WS3	c__PRR-12	o__Sediment-1	f__PRR-10	unclassified	unclassified
Otu000276	14	22	224	k__Bacteria	p__Proteobacteria	c__Alphaproteobacteria	o__Rhodobacterales	f__Rhodobacteraceae	g__Rhodobacter	unclassified
Otu000277	25	32	202	k__Bacteria	p__Proteobacteria	c__Betaproteobacteria	o__Rhodocyclales	f__Rhodocyclaceae	g__Sulfuritalea	unclassified
Otu000278	51	23	183	k__Bacteria	p__Proteobacteria	c__Gammaproteobacteria	o__Xanthomonadales	f__Xanthomonadaceae	unclassified	unclassified
Otu000279	54	70	133	k__Bacteria	p__Chlorobi	c__BSV26	o__VC38	unclassified	unclassified	unclassified
Otu000280	35	105	115	k__Bacteria	p__Bacteroidetes	unclassified	unclassified	unclassified	unclassified	unclassified
Otu000281	22	39	193	k__Bacteria	p__Proteobacteria	c__Gammaproteobacteria	o__Xanthomonadales	f__Xanthomonadaceae	unclassified	unclassified
Otu000282	83	70	101	k__Bacteria	p__Bacteroidetes	c__Bacteroidia	o__Bacteroidales	f__Porphyromonadaceae	g__Paludibacter	unclassified
Otu000283	6	52	195	k__Bacteria	p__H-178	unclassified	unclassified	unclassified	unclassified	unclassified
Otu000284	14	20	218	k__Bacteria	p__Proteobacteria	c__Gammaproteobacteria	o__Xanthomonadales	f__Xanthomonadaceae	unclassified	unclassified
Otu000285	33	22	196	k__Bacteria	p__Firmicutes	c__Clostridia	o__Clostridiales	f__[Mogibacteriaceae]	unclassified	unclassified
Otu000286	74	16	160	k__Bacteria	p__OD1	c__ZB2	unclassified	unclassified	unclassified	unclassified
Otu000287	0	14	233	k__Bacteria	p__Bacteroidetes	unclassified	unclassified	unclassified	unclassified	unclassified
Otu000288	0	137	110	k__Bacteria	p__Bacteroidetes	c__Flavobacteriia	o__Flavobacteriales	f__Flavobacteriaceae	unclassified	unclassified
Otu000289	3	60	182	k__Bacteria	p__Bacteroidetes	unclassified	unclassified	unclassified	unclassified	unclassified
Otu000290	65	52	127	k__Bacteria	p__Spirochaetes	c__Spirochaetes	o__Spirochaetales	f__Spirochaetaceae	g__Treponema	unclassified
Otu000291	13	58	173	k__Bacteria	p__Proteobacteria	c__Deltaproteobacteria	o__Desulfuromonadales	f__Geobacteraceae	g__Geobacter	unclassified
Otu000292	48	73	122	k__Bacteria	p__Chlorobi	c__BSV26	o__VC38	unclassified	unclassified	unclassified
Otu000293	21	7	213	k__Bacteria	p__Chloroflexi	c__Ellin6529	unclassified	unclassified	unclassified	unclassified
Otu000294	30	50	161	k__Bacteria	p__Acidobacteria	c__Acidobacteria-6	o__iii1-15	unclassified	unclassified	unclassified
Otu000295	38	36	166	k__Bacteria	p__Acidobacteria	c__iii1-8	o__DS-18	unclassified	unclassified	unclassified
Otu000296	16	31	193	k__Bacteria	p__Proteobacteria	c__Betaproteobacteria	o__Nitrosomonadales	f__Nitrosomonadaceae	g__Nitrosomonas	unclassified
Otu000297	66	128	45	k__Bacteria	p__Verrucomicrobia	c__[Pedosphaerae]	o__[Pedosphaerales]	f__Ellin515	unclassified	unclassified
Otu000298	14	38	186	k__Bacteria	p__OD1	c__ZB2	unclassified	unclassified	unclassified	unclassified
Otu000299	3	227	7	k__Bacteria	p__Bacteroidetes	c__Bacteroidia	o__Bacteroidales	f__Porphyromonadaceae	g__Paludibacter	unclassified
Otu000300	39	50	147	k__Bacteria	p__Proteobacteria	c__Betaproteobacteria	o__Rhodocyclales	f__Rhodocyclaceae	g__Sulfuritalea	unclassified
Otu000301	64	42	130	k__Bacteria	unclassified	unclassified	unclassified	unclassified	unclassified	unclassified
Otu000302	8	46	180	k__Bacteria	p__Acidobacteria	c__Solibacteres	o__Solibacterales	unclassified	unclassified	unclassified
Otu000303	222	7	5	k__Bacteria	p__Proteobacteria	c__Betaproteobacteria	o__Rhodocyclales	f__Rhodocyclaceae	g__Rhodocyclus	unclassified
Otu000304	10	26	198	k__Bacteria	p__OD1	c__ZB2	unclassified	unclassified	unclassified	unclassified
Otu000305	55	90	87	k__Bacteria	p__Bacteroidetes	unclassified	unclassified	unclassified	unclassified	unclassified
Otu000306	80	56	94	k__Bacteria	p__Gemmatimonadetes	c__Gemm-1	unclassified	unclassified	unclassified	unclassified
Otu000307	28	21	181	k__Bacteria	p__Proteobacteria	c__Deltaproteobacteria	o__Myxococcales	f__Haliangiaceae	unclassified	unclassified
Otu000308	66	35	128	k__Bacteria	p__OD1	c__ZB2	unclassified	unclassified	unclassified	unclassified
Otu000309	11	15	203	k__Bacteria	p__Actinobacteria	c__Actinobacteria	o__Actinomycetales	f__Actinomycetaceae	g__Actinobaculum	unclassified
Otu000310	20	21	187	k__Bacteria	p__OD1	c__ZB2	unclassified	unclassified	unclassified	unclassified
Otu000311	10	7	211	k__Bacteria	p__Acidobacteria	c__Sva0725	o__Sva0725	unclassified	unclassified	unclassified
Otu000312	22	48	158	k__Bacteria	p__Bacteroidetes	c__Bacteroidia	o__Bacteroidales	f__Rikenellaceae	g__Blvii28	unclassified
Otu000313	85	48	93	k__Bacteria	p__Chloroflexi	c__Anaerolineae	o__Anaerolineales	f__Anaerolinaceae	unclassified	unclassified
Otu000314	118	56	52	k__Bacteria	p__Proteobacteria	c__Epsilonproteobacteria	o__Campylobacterales	f__Helicobacteraceae	g__Sulfuricurvum	s__kujiense
Otu000315	18	28	175	k__Bacteria	p__Proteobacteria	c__Deltaproteobacteria	o__MBNT15	unclassified	unclassified	unclassified
Otu000316	6	137	77	k__Bacteria	p__Proteobacteria	c__Alphaproteobacteria	o__Sphingomonadales	f__Sphingomonadaceae	g__Sphingomonas	s__wittichii
Otu000317	25	46	149	k__Bacteria	p__Bacteroidetes	unclassified	unclassified	unclassified	unclassified	unclassified
Otu000318	9	3	208	k__Bacteria	p__Proteobacteria	c__Alphaproteobacteria	o__Rhodobacterales	f__Rhodobacteraceae	g__Rhodobacter	unclassified
Otu000319	16	4	197	k__Bacteria	p__Acidobacteria	c__Acidobacteria-6	o__iii1-15	f__mb2424	unclassified	unclassified
Otu000320	47	74	96	k__Bacteria	p__Bacteroidetes	c__Flavobacteriia	o__Flavobacteriales	f__Cryomorphaceae	unclassified	unclassified
Otu000321	6	97	112	k__Bacteria	unclassified	unclassified	unclassified	unclassified	unclassified	unclassified
Otu000322	34	26	155	k__Bacteria	p__Proteobacteria	c__Alphaproteobacteria	o__Sphingomonadales	f__Sphingomonadaceae	unclassified	unclassified
Otu000323	34	52	129	k__Bacteria	p__Bacteroidetes	c__[Saprospirae]	o__[Saprospirales]	f__Saprospiraceae	unclassified	unclassified
Otu000324	23	23	168	k__Bacteria	p__Spirochaetes	c__Spirochaetes	o__Spirochaetales	f__Spirochaetaceae	g__Spirochaeta	unclassified
Otu000325	28	66	118	k__Bacteria	p__Firmicutes	c__Clostridia	o__SHA-98	unclassified	unclassified	unclassified
Otu000326	23	16	173	k__Bacteria	p__Proteobacteria	c__Alphaproteobacteria	o__Rhizobiales	f__Bradyrhizobiaceae	g__Bradyrhizobium	unclassified
Otu000327	3	57	151	k__Bacteria	p__Proteobacteria	c__Betaproteobacteria	o__Rhodocyclales	f__Rhodocyclaceae	g__Sterolibacterium	unclassified
Otu000328	71	84	56	k__Bacteria	p__Chloroflexi	c__Anaerolineae	o__envOPS12	unclassified	unclassified	unclassified
Otu000329	13	23	175	k__Bacteria	p__Acidobacteria	c__Acidobacteria-6	o__iii1-15	unclassified	unclassified	unclassified
Otu000330	0	4	203	k__Bacteria	p__OD1	c__ZB2	unclassified	unclassified	unclassified	unclassified
Otu000331	23	97	86	k__Bacteria	p__Acidobacteria	c__Holophagae	o__Holophagales	f__Holophagaceae	unclassified	unclassified
Otu000332	18	26	161	k__Bacteria	p__Planctomycetes	c__Planctomycetia	o__Pirellulales	f__Pirellulaceae	unclassified	unclassified
Otu000333	37	35	132	k__Bacteria	p__OD1	c__ABY1	unclassified	unclassified	unclassified	unclassified
Otu000334	37	43	124	k__Bacteria	p__Spirochaetes	c__Spirochaetes	o__Spirochaetales	f__Spirochaetaceae	g__Treponema	unclassified
Otu000335	19	40	144	k__Bacteria	p__Proteobacteria	c__Deltaproteobacteria	o__Desulfobacterales	f__Desulfobacteraceae	g__Desulfococcus	unclassified
Otu000336	6	56	140	k__Bacteria	p__Proteobacteria	c__Gammaproteobacteria	unclassified	unclassified	unclassified	unclassified
Otu000337	17	23	161	k__Bacteria	p__Gemmatimonadetes	c__Gemm-1	unclassified	unclassified	unclassified	unclassified
Otu000338	21	37	143	k__Bacteria	unclassified	unclassified	unclassified	unclassified	unclassified	unclassified
Otu000339	39	45	117	k__Bacteria	p__Chlorobi	c__BSV26	o__PK329	unclassified	unclassified	unclassified
Otu000340	33	62	105	k__Bacteria	p__Bacteroidetes	unclassified	unclassified	unclassified	unclassified	unclassified
Otu000341	20	87	93	k__Bacteria	p__Bacteroidetes	c__Cytophagia	o__Cytophagales	unclassified	unclassified	unclassified
Otu000342	45	24	130	k__Bacteria	p__Gemmatimonadetes	c__Gemmatimonadetes	o__KD8-87	unclassified	unclassified	unclassified
Otu000343	18	7	174	k__Bacteria	p__Acidobacteria	c__Acidobacteria-6	o__CCU21	unclassified	unclassified	unclassified
Otu000344	4	171	24	k__Bacteria	p__Proteobacteria	c__Deltaproteobacteria	o__Desulfobacterales	f__Desulfobulbaceae	g__Desulfobulbus	unclassified
Otu000345	51	77	71	k__Bacteria	p__Tenericutes	unclassified	unclassified	unclassified	unclassified	unclassified
Otu000346	34	111	52	k__Bacteria	p__Tenericutes	c__Mollicutes	o__Acholeplasmatales	f__Acholeplasmataceae	g__Acholeplasma	unclassified
Otu000347	52	48	96	k__Bacteria	p__OD1	c__ABY1	unclassified	unclassified	unclassified	unclassified
Otu000348	25	35	136	k__Bacteria	p__Proteobacteria	c__Betaproteobacteria	o__Rhodocyclales	f__Rhodocyclaceae	g__Sterolibacterium	unclassified
Otu000349	6	107	82	k__Bacteria	p__Bacteroidetes	c__Bacteroidia	o__Bacteroidales	f__SB-1	unclassified	unclassified
Otu000350	18	59	118	k__Bacteria	p__Proteobacteria	c__Betaproteobacteria	o__Burkholderiales	f__Comamonadaceae	unclassified	unclassified
Otu000351	92	24	79	k__Bacteria	p__OD1	c__ABY1	unclassified	unclassified	unclassified	unclassified
Otu000352	49	58	87	k__Bacteria	unclassified	unclassified	unclassified	unclassified	unclassified	unclassified
Otu000353	23	51	120	k__Bacteria	p__Firmicutes	c__Erysipelotrichi	o__Erysipelotrichales	f__Erysipelotrichaceae	g__PSB-M-3	unclassified
Otu000354	6	22	166	k__Bacteria	p__Proteobacteria	c__Betaproteobacteria	o__Nitrosomonadales	f__Nitrosomonadaceae	unclassified	unclassified
Otu000355	28	60	105	k__Bacteria	p__Proteobacteria	c__Deltaproteobacteria	o__Desulfuromonadales	f__Geobacteraceae	g__Geobacter	unclassified
Otu000356	14	40	139	k__Bacteria	p__Proteobacteria	c__Betaproteobacteria	o__Rhodocyclales	f__Rhodocyclaceae	unclassified	unclassified
Otu000357	17	38	138	k__Bacteria	p__Proteobacteria	c__Gammaproteobacteria	unclassified	unclassified	unclassified	unclassified
Otu000358	0	82	110	k__Bacteria	p__Bacteroidetes	c__[Saprospirae]	o__[Saprospirales]	f__Saprospiraceae	g__Haliscomenobacter	unclassified
Otu000359	10	2	179	k__Bacteria	p__Acidobacteria	c__Sva0725	o__Sva0725	unclassified	unclassified	unclassified
Otu000360	103	25	61	k__Bacteria	p__OP11	c__WCHB1-64	o__d153	unclassified	unclassified	unclassified
Otu000361	14	19	156	k__Bacteria	p__Armatimonadetes	c__[Fimbriimonadia]	o__[Fimbriimonadales]	f__[Fimbriimonadaceae]	g__Fimbriimonas	unclassified
Otu000362	26	38	124	k__Bacteria	p__Chloroflexi	c__Anaerolineae	o__Anaerolineales	f__Anaerolinaceae	unclassified	unclassified
Otu000363	60	20	108	k__Bacteria	p__OD1	c__ABY1	unclassified	unclassified	unclassified	unclassified
Otu000364	24	81	82	k__Bacteria	unclassified	unclassified	unclassified	unclassified	unclassified	unclassified
Otu000365	26	17	144	k__Bacteria	p__Proteobacteria	c__Deltaproteobacteria	o__Desulfobacterales	f__Desulfobulbaceae	unclassified	unclassified
Otu000366	21	22	143	k__Bacteria	p__Proteobacteria	c__Betaproteobacteria	o__Ellin6067	unclassified	unclassified	unclassified
Otu000367	30	30	126	k__Bacteria	p__Acidobacteria	c__iii1-8	o__DS-18	unclassified	unclassified	unclassified
Otu000368	45	50	91	k__Bacteria	p__OP3	c__PBS-25	unclassified	unclassified	unclassified	unclassified
Otu000369	34	34	118	k__Bacteria	p__Proteobacteria	c__Deltaproteobacteria	o__Desulfuromonadales	f__Geobacteraceae	g__Geobacter	s__lovleyi
Otu000370	41	40	104	k__Bacteria	p__OD1	c__ABY1	unclassified	unclassified	unclassified	unclassified
Otu000371	16	15	154	k__Bacteria	p__Chloroflexi	c__TK17	o__mle1-48	unclassified	unclassified	unclassified
Otu000372	0	111	73	k__Bacteria	p__Actinobacteria	c__Actinobacteria	o__Actinomycetales	f__Micrococcaceae	g__Kocuria	s__rhizophila
Otu000373	28	16	140	k__Bacteria	p__SR1	unclassified	unclassified	unclassified	unclassified	unclassified
Otu000374	30	21	133	k__Bacteria	p__Acidobacteria	c__[Chloracidobacteria]	o__RB41	f__Ellin6075	unclassified	unclassified
Otu000375	108	28	48	k__Bacteria	p__OD1	c__ZB2	unclassified	unclassified	unclassified	unclassified
Otu000376	36	65	83	k__Bacteria	p__Chloroflexi	c__Anaerolineae	o__envOPS12	unclassified	unclassified	unclassified
Otu000377	18	38	127	k__Bacteria	p__Proteobacteria	c__Gammaproteobacteria	o__Oceanospirillales	f__Halomonadaceae	g__Halomonas	s__phosphatis
Otu000378	26	128	29	k__Bacteria	p__Bacteroidetes	c__Bacteroidia	o__Bacteroidales	f__SB-1	unclassified	unclassified
Otu000379	82	28	72	k__Bacteria	p__Chloroflexi	c__Anaerolineae	o__Anaerolineales	f__Anaerolinaceae	g__Anaerolinea	unclassified
Otu000380	53	78	50	k__Bacteria	p__Firmicutes	c__Clostridia	o__SHA-98	unclassified	unclassified	unclassified
Otu000381	11	27	143	k__Bacteria	p__Proteobacteria	c__Gammaproteobacteria	o__Alteromonadales	f__OM60	unclassified	unclassified
Otu000382	13	79	88	k__Bacteria	p__Bacteroidetes	c__Bacteroidia	o__Bacteroidales	unclassified	unclassified	unclassified
Otu000383	79	46	55	k__Bacteria	p__OD1	c__ABY1	unclassified	unclassified	unclassified	unclassified
Otu000384	16	19	145	k__Bacteria	p__Proteobacteria	c__Alphaproteobacteria	o__Rhizobiales	unclassified	unclassified	unclassified
Otu000385	34	41	105	k__Bacteria	p__Proteobacteria	c__Deltaproteobacteria	o__Bdellovibrionales	f__Bdellovibrionaceae	g__Bdellovibrio	unclassified
Otu000386	51	32	96	k__Bacteria	p__Bacteroidetes	unclassified	unclassified	unclassified	unclassified	unclassified
Otu000387	77	70	32	k__Bacteria	p__Planctomycetes	c__Phycisphaerae	o__WD2101	unclassified	unclassified	unclassified
Otu000388	7	27	145	k__Bacteria	p__Bacteroidetes	c__Bacteroidia	o__Bacteroidales	f__GZKB119	unclassified	unclassified
Otu000389	2	52	125	k__Bacteria	p__Bacteroidetes	unclassified	unclassified	unclassified	unclassified	unclassified
Otu000390	63	32	84	k__Bacteria	p__Bacteroidetes	c__Bacteroidia	o__Bacteroidales	f__Rikenellaceae	g__Blvii28	unclassified
Otu000391	20	19	140	k__Bacteria	p__Bacteroidetes	unclassified	unclassified	unclassified	unclassified	unclassified
Otu000392	30	42	106	k__Bacteria	p__OD1	c__ZB2	unclassified	unclassified	unclassified	unclassified
Otu000393	21	30	127	k__Bacteria	p__Proteobacteria	c__Alphaproteobacteria	o__Sphingomonadales	f__Sphingomonadaceae	unclassified	unclassified
Otu000394	49	128	1	k__Bacteria	p__Firmicutes	c__Clostridia	o__Clostridiales	f__Clostridiaceae	g__Proteiniclasticum	unclassified
Otu000395	49	33	96	k__Bacteria	p__Proteobacteria	c__Deltaproteobacteria	o__Myxococcales	f__0319-6G20	unclassified	unclassified
Otu000396	17	15	145	k__Bacteria	p__Proteobacteria	c__Betaproteobacteria	o__Rhodocyclales	f__Rhodocyclaceae	unclassified	unclassified
Otu000397	3	78	96	k__Bacteria	p__Bacteroidetes	unclassified	unclassified	unclassified	unclassified	unclassified
Otu000398	9	41	126	k__Bacteria	p__Proteobacteria	c__Gammaproteobacteria	unclassified	unclassified	unclassified	unclassified
Otu000399	176	0	0	unclassified	NA	NA	NA	NA	NA	NA
Otu000400	15	19	141	k__Bacteria	p__Actinobacteria	c__Actinobacteria	o__Actinomycetales	f__Cellulomonadaceae	g__Actinotalea	unclassified
Otu000401	40	20	115	k__Bacteria	p__Spirochaetes	c__Spirochaetes	o__Spirochaetales	f__Spirochaetaceae	g__Treponema	unclassified
Otu000402	44	9	122	k__Bacteria	unclassified	unclassified	unclassified	unclassified	unclassified	unclassified
Otu000403	5	74	95	k__Bacteria	p__Bacteroidetes	unclassified	unclassified	unclassified	unclassified	unclassified
Otu000404	18	19	136	k__Bacteria	p__Bacteroidetes	unclassified	unclassified	unclassified	unclassified	unclassified
Otu000405	63	25	85	k__Bacteria	p__Acidobacteria	c__Holophagae	o__Holophagales	f__Holophagaceae	g__Geothrix	unclassified
Otu000406	8	8	156	k__Bacteria	p__Acidobacteria	c__Acidobacteria-6	o__CCU21	unclassified	unclassified	unclassified
Otu000407	59	47	66	k__Bacteria	p__Proteobacteria	c__Deltaproteobacteria	o__Desulfobacterales	f__Desulfobulbaceae	unclassified	unclassified
Otu000408	42	49	81	k__Bacteria	p__Bacteroidetes	c__[Saprospirae]	o__[Saprospirales]	f__Chitinophagaceae	g__Niabella	unclassified
Otu000409	24	31	116	k__Bacteria	p__Proteobacteria	c__Betaproteobacteria	o__Burkholderiales	f__Comamonadaceae	unclassified	unclassified
Otu000410	39	15	117	k__Bacteria	p__Planctomycetes	c__Planctomycetia	o__Pirellulales	f__Pirellulaceae	unclassified	unclassified
Otu000411	72	33	66	k__Bacteria	p__OD1	c__ZB2	unclassified	unclassified	unclassified	unclassified
Otu000412	67	33	70	k__Bacteria	p__Chloroflexi	c__Anaerolineae	o__envOPS12	unclassified	unclassified	unclassified
Otu000413	24	22	124	k__Bacteria	p__GN02	c__BD1-5	unclassified	unclassified	unclassified	unclassified
Otu000414	27	21	121	k__Bacteria	p__Chloroflexi	c__Anaerolineae	o__Anaerolineales	f__Anaerolinaceae	g__SHD-231	unclassified
Otu000415	37	21	111	k__Bacteria	p__Acidobacteria	c__Solibacteres	o__Solibacterales	unclassified	unclassified	unclassified
Otu000416	25	23	120	k__Bacteria	p__GN02	c__BD1-5	unclassified	unclassified	unclassified	unclassified
Otu000417	23	27	118	k__Bacteria	p__Proteobacteria	c__Betaproteobacteria	o__Burkholderiales	f__Comamonadaceae	unclassified	unclassified
Otu000418	12	9	146	k__Bacteria	p__Acidobacteria	c__Sva0725	o__Sva0725	unclassified	unclassified	unclassified
Otu000419	14	55	98	k__Bacteria	p__Proteobacteria	c__Deltaproteobacteria	o__Desulfobacterales	f__Desulfobacteraceae	unclassified	unclassified
Otu000420	35	57	75	k__Bacteria	p__Proteobacteria	c__Betaproteobacteria	o__Gallionellales	f__Gallionellaceae	g__Gallionella	unclassified
Otu000421	8	33	126	k__Bacteria	p__Proteobacteria	c__Deltaproteobacteria	o__Desulfobacterales	f__Desulfobulbaceae	unclassified	unclassified
Otu000422	61	19	87	k__Bacteria	p__OD1	c__ZB2	unclassified	unclassified	unclassified	unclassified
Otu000423	31	40	96	k__Bacteria	p__OD1	c__ZB2	unclassified	unclassified	unclassified	unclassified
Otu000424	42	35	90	k__Bacteria	p__OD1	c__ABY1	unclassified	unclassified	unclassified	unclassified
Otu000425	38	36	92	k__Bacteria	p__Chloroflexi	c__Anaerolineae	o__Anaerolineales	f__Anaerolinaceae	g__Anaerolinea	unclassified
Otu000426	34	51	81	k__Bacteria	p__Proteobacteria	c__Deltaproteobacteria	o__Desulfobacterales	f__Desulfobulbaceae	unclassified	unclassified
Otu000427	29	38	99	k__Bacteria	p__GN02	c__BD1-5	unclassified	unclassified	unclassified	unclassified
Otu000428	22	32	112	k__Bacteria	p__Proteobacteria	c__Betaproteobacteria	o__Burkholderiales	f__Comamonadaceae	unclassified	unclassified
Otu000429	47	22	95	k__Bacteria	p__Proteobacteria	c__Gammaproteobacteria	o__Xanthomonadales	f__Sinobacteraceae	unclassified	unclassified
Otu000430	56	30	78	k__Bacteria	unclassified	unclassified	unclassified	unclassified	unclassified	unclassified
Otu000431	8	19	137	k__Bacteria	p__Proteobacteria	c__Deltaproteobacteria	o__Desulfobacterales	f__Desulfobacteraceae	unclassified	unclassified
Otu000432	19	23	121	k__Bacteria	p__Proteobacteria	c__Gammaproteobacteria	o__Xanthomonadales	f__Xanthomonadaceae	g__Thermomonas	unclassified
Otu000433	23	56	84	k__Bacteria	p__Bacteroidetes	c__[Saprospirae]	o__[Saprospirales]	f__Chitinophagaceae	unclassified	unclassified
Otu000434	4	4	154	k__Bacteria	p__Cyanobacteria	c__Synechococcophycideae	o__Pseudanabaenales	f__Pseudanabaenaceae	unclassified	unclassified
Otu000435	54	43	65	k__Bacteria	p__Verrucomicrobia	c__[Pedosphaerae]	o__[Pedosphaerales]	f__Ellin517	unclassified	unclassified
Otu000436	35	55	72	k__Bacteria	p__Bacteroidetes	c__Bacteroidia	o__Bacteroidales	f__Marinilabiaceae	unclassified	unclassified
Otu000437	12	39	110	k__Bacteria	p__Proteobacteria	c__Betaproteobacteria	o__Rhodocyclales	f__Rhodocyclaceae	g__Sulfuritalea	unclassified
Otu000438	29	40	92	k__Bacteria	p__Verrucomicrobia	c__[Pedosphaerae]	o__[Pedosphaerales]	f__Ellin515	unclassified	unclassified
Otu000439	15	7	138	k__Bacteria	p__Chloroflexi	c__Ellin6529	unclassified	unclassified	unclassified	unclassified
Otu000440	16	48	96	k__Bacteria	p__Proteobacteria	c__Betaproteobacteria	o__Burkholderiales	f__Comamonadaceae	g__Rhodoferax	unclassified
Otu000441	18	77	64	k__Bacteria	p__Bacteroidetes	c__Bacteroidia	o__Bacteroidales	f__Porphyromonadaceae	g__Paludibacter	unclassified
Otu000442	9	84	65	k__Bacteria	p__Verrucomicrobia	c__[Pedosphaerae]	o__[Pedosphaerales]	unclassified	unclassified	unclassified
Otu000443	24	31	103	k__Bacteria	p__Proteobacteria	c__Alphaproteobacteria	o__Rhodobacterales	f__Hyphomonadaceae	g__Hyphomonas	unclassified
Otu000444	29	39	90	k__Bacteria	p__Spirochaetes	c__Spirochaetes	o__Spirochaetales	f__Spirochaetaceae	g__Treponema	unclassified
Otu000445	72	34	51	k__Bacteria	p__OD1	c__ZB2	unclassified	unclassified	unclassified	unclassified
Otu000446	33	16	108	k__Bacteria	p__OD1	c__ABY1	unclassified	unclassified	unclassified	unclassified
Otu000447	8	27	122	k__Bacteria	p__Spirochaetes	c__[Leptospirae]	o__[Leptospirales]	f__Leptospiraceae	g__Turneriella	unclassified
Otu000448	0	44	113	k__Bacteria	p__OD1	c__ZB2	unclassified	unclassified	unclassified	unclassified
Otu000449	11	24	122	k__Bacteria	p__TM7	c__TM7-3	o__Blgi18	unclassified	unclassified	unclassified
Otu000450	11	19	126	k__Bacteria	p__Proteobacteria	c__Deltaproteobacteria	o__Desulfobacterales	f__Desulfobulbaceae	unclassified	unclassified
Otu000451	71	42	43	k__Bacteria	p__Proteobacteria	c__Betaproteobacteria	o__Gallionellales	f__Gallionellaceae	g__Gallionella	unclassified
Otu000452	19	10	126	k__Bacteria	p__Proteobacteria	c__Deltaproteobacteria	o__Myxococcales	unclassified	unclassified	unclassified
Otu000453	49	24	82	k__Bacteria	p__OD1	c__ZB2	unclassified	unclassified	unclassified	unclassified
Otu000454	135	8	12	k__Bacteria	p__OD1	c__ABY1	unclassified	unclassified	unclassified	unclassified
Otu000455	3	2	149	k__Bacteria	p__Spirochaetes	c__Spirochaetes	o__Spirochaetales	f__Spirochaetaceae	g__Spirochaeta	s__aurantia
Otu000456	27	17	109	k__Bacteria	p__OD1	c__ABY1	unclassified	unclassified	unclassified	unclassified
Otu000457	35	45	73	k__Bacteria	p__Bacteroidetes	c__Cytophagia	o__Cytophagales	f__Cytophagaceae	unclassified	unclassified
Otu000458	2	22	129	k__Bacteria	p__Gemmatimonadetes	c__Gemmatimonadetes	o__KD8-87	unclassified	unclassified	unclassified
Otu000459	25	30	97	k__Bacteria	p__Chlorobi	c__BSV26	o__PK329	unclassified	unclassified	unclassified
Otu000460	59	20	73	k__Bacteria	unclassified	unclassified	unclassified	unclassified	unclassified	unclassified
Otu000461	1	5	145	k__Bacteria	p__Elusimicrobia	c__Elusimicrobia	o__Elusimicrobiales	unclassified	unclassified	unclassified
Otu000462	22	33	96	k__Bacteria	p__Proteobacteria	c__Alphaproteobacteria	unclassified	unclassified	unclassified	unclassified
Otu000463	3	1	147	k__Bacteria	p__Chloroflexi	c__Ellin6529	unclassified	unclassified	unclassified	unclassified
Otu000464	26	41	84	k__Bacteria	p__Bacteroidetes	c__Flavobacteriia	o__Flavobacteriales	f__[Weeksellaceae]	g__Cloacibacterium	unclassified
Otu000465	12	13	126	k__Bacteria	p__Acidobacteria	c__Acidobacteria-6	o__CCU21	unclassified	unclassified	unclassified
Otu000466	65	24	62	k__Bacteria	p__OP11	c__WCHB1-64	unclassified	unclassified	unclassified	unclassified
Otu000467	13	27	111	k__Bacteria	p__Proteobacteria	c__Betaproteobacteria	o__Burkholderiales	f__Comamonadaceae	unclassified	unclassified
Otu000468	0	80	70	k__Bacteria	p__Verrucomicrobia	c__[Pedosphaerae]	o__[Pedosphaerales]	f__auto67_4W	unclassified	unclassified
Otu000469	46	69	35	k__Bacteria	p__Bacteroidetes	unclassified	unclassified	unclassified	unclassified	unclassified
Otu000470	25	8	116	k__Bacteria	p__Proteobacteria	c__Betaproteobacteria	o__Ellin6067	unclassified	unclassified	unclassified
Otu000471	21	46	82	k__Bacteria	p__Armatimonadetes	c__SJA-176	o__RB046	unclassified	unclassified	unclassified
Otu000472	18	21	110	k__Bacteria	p__OD1	c__ABY1	unclassified	unclassified	unclassified	unclassified
Otu000473	60	36	53	k__Bacteria	p__Chloroflexi	c__Anaerolineae	o__GCA004	unclassified	unclassified	unclassified
Otu000474	24	20	104	k__Bacteria	p__Proteobacteria	c__Betaproteobacteria	o__Hydrogenophilales	f__Hydrogenophilaceae	g__Thiobacillus	unclassified
Otu000475	28	38	82	k__Bacteria	p__Bacteroidetes	unclassified	unclassified	unclassified	unclassified	unclassified
Otu000476	10	7	130	k__Bacteria	p__Acidobacteria	c__Acidobacteria-6	o__CCU21	unclassified	unclassified	unclassified
Otu000477	49	22	76	k__Bacteria	p__OD1	c__ZB2	unclassified	unclassified	unclassified	unclassified
Otu000478	11	42	94	k__Bacteria	p__Bacteroidetes	c__[Saprospirae]	o__[Saprospirales]	f__Chitinophagaceae	g__Sediminibacterium	unclassified
Otu000479	6	91	50	k__Bacteria	p__Bacteroidetes	c__Bacteroidia	o__Bacteroidales	unclassified	unclassified	unclassified
Otu000480	8	9	130	k__Bacteria	p__Proteobacteria	c__Alphaproteobacteria	o__Rhodobacterales	f__Rhodobacteraceae	g__Rhodobacter	unclassified
Otu000481	24	14	108	k__Bacteria	p__Proteobacteria	c__Betaproteobacteria	o__Burkholderiales	unclassified	unclassified	unclassified
Otu000482	22	26	98	k__Bacteria	p__Proteobacteria	c__Deltaproteobacteria	o__Bdellovibrionales	f__Bdellovibrionaceae	g__Bdellovibrio	unclassified
Otu000483	12	119	14	k__Bacteria	p__Proteobacteria	c__Deltaproteobacteria	o__Desulfuromonadales	f__Geobacteraceae	g__Geobacter	unclassified
Otu000484	34	16	95	k__Bacteria	p__Chloroflexi	c__Anaerolineae	o__Anaerolineales	f__Anaerolinaceae	unclassified	unclassified
Otu000485	19	18	107	k__Bacteria	p__Actinobacteria	c__Actinobacteria	o__Actinomycetales	f__Mycobacteriaceae	g__Mycobacterium	unclassified
Otu000486	0	42	102	k__Bacteria	p__Bacteroidetes	c__[Saprospirae]	o__[Saprospirales]	f__Saprospiraceae	unclassified	unclassified
Otu000487	23	56	65	k__Bacteria	p__Bacteroidetes	unclassified	unclassified	unclassified	unclassified	unclassified
Otu000488	7	0	137	k__Bacteria	p__Firmicutes	unclassified	unclassified	unclassified	unclassified	unclassified
Otu000489	21	65	58	k__Bacteria	p__Bacteroidetes	c__Cytophagia	o__Cytophagales	f__Cytophagaceae	unclassified	unclassified
Otu000490	69	59	16	k__Bacteria	p__Proteobacteria	c__Betaproteobacteria	o__Rhodocyclales	f__Rhodocyclaceae	g__Dechloromonas	unclassified
Otu000491	15	32	97	k__Bacteria	unclassified	unclassified	unclassified	unclassified	unclassified	unclassified
Otu000492	38	38	68	k__Bacteria	p__OD1	c__SM2F11	unclassified	unclassified	unclassified	unclassified
Otu000493	63	27	52	k__Bacteria	p__OP11	c__WCHB1-64	unclassified	unclassified	unclassified	unclassified
Otu000494	8	117	16	k__Bacteria	p__Firmicutes	c__Clostridia	o__Clostridiales	unclassified	unclassified	unclassified
Otu000495	18	8	115	k__Bacteria	p__Proteobacteria	c__Alphaproteobacteria	o__Rhizobiales	unclassified	unclassified	unclassified
Otu000496	21	31	89	k__Bacteria	p__Proteobacteria	c__Deltaproteobacteria	o__Desulfobacterales	f__Desulfobacteraceae	unclassified	unclassified
Otu000497	10	19	112	k__Bacteria	p__Bacteroidetes	c__Bacteroidia	o__Bacteroidales	f__Porphyromonadaceae	g__Paludibacter	unclassified
Otu000498	10	30	101	k__Bacteria	p__Proteobacteria	c__Betaproteobacteria	o__Rhodocyclales	f__Rhodocyclaceae	unclassified	unclassified
Otu000499	29	20	92	k__Bacteria	p__Proteobacteria	c__Betaproteobacteria	o__Gallionellales	f__Gallionellaceae	g__Gallionella	unclassified
Otu000500	44	28	68	k__Bacteria	p__Planctomycetes	c__Planctomycetia	o__Planctomycetales	f__Planctomycetaceae	g__Planctomyces	unclassified
Otu000501	17	23	100	k__Bacteria	p__Elusimicrobia	c__Elusimicrobia	o__MVP-88	unclassified	unclassified	unclassified
Otu000502	17	24	98	k__Bacteria	p__Gemmatimonadetes	c__Gemmatimonadetes	o__KD8-87	unclassified	unclassified	unclassified
Otu000503	22	11	106	k__Bacteria	unclassified	unclassified	unclassified	unclassified	unclassified	unclassified
Otu000504	49	62	28	k__Bacteria	p__Verrucomicrobia	c__[Pedosphaerae]	o__[Pedosphaerales]	f__Ellin515	unclassified	unclassified
Otu000505	6	39	93	k__Bacteria	p__Bacteroidetes	unclassified	unclassified	unclassified	unclassified	unclassified
Otu000506	45	32	61	k__Bacteria	p__Bacteroidetes	c__Bacteroidia	o__Bacteroidales	unclassified	unclassified	unclassified
Otu000507	25	62	51	k__Bacteria	p__Firmicutes	c__Clostridia	o__Clostridiales	f__Clostridiaceae	g__Clostridium	unclassified
Otu000508	30	21	86	k__Bacteria	p__Spirochaetes	c__Spirochaetes	o__Spirochaetales	f__Spirochaetaceae	g__Treponema	unclassified
Otu000509	18	8	111	k__Bacteria	p__Acidobacteria	c__Acidobacteria-6	o__iii1-15	f__RB40	unclassified	unclassified
Otu000510	29	35	73	k__Bacteria	p__Verrucomicrobia	c__[Pedosphaerae]	o__[Pedosphaerales]	f__OPB35	unclassified	unclassified
Otu000511	21	26	90	k__Bacteria	p__Bacteroidetes	c__[Saprospirae]	o__[Saprospirales]	f__Saprospiraceae	unclassified	unclassified
Otu000512	21	28	88	k__Bacteria	p__Proteobacteria	c__Deltaproteobacteria	o__Desulfuromonadales	unclassified	unclassified	unclassified
Otu000513	0	53	83	k__Bacteria	p__Proteobacteria	c__Deltaproteobacteria	o__Desulfobacterales	f__Desulfobulbaceae	unclassified	unclassified
Otu000514	18	28	90	k__Bacteria	p__Proteobacteria	c__Gammaproteobacteria	o__Thiotrichales	f__Piscirickettsiaceae	unclassified	unclassified
Otu000515	59	16	61	k__Bacteria	p__OP11	c__WCHB1-64	o__d153	unclassified	unclassified	unclassified
Otu000516	5	40	91	k__Bacteria	p__Bacteroidetes	c__Flavobacteriia	o__Flavobacteriales	f__Cryomorphaceae	g__Crocinitomix	unclassified
Otu000517	135	0	0	k__Bacteria	p__Firmicutes	c__Bacilli	o__Bacillales	f__Bacillaceae	unclassified	unclassified
Otu000518	5	6	124	k__Bacteria	p__Actinobacteria	c__Actinobacteria	o__Actinomycetales	unclassified	unclassified	unclassified
Otu000519	39	43	53	k__Bacteria	p__OD1	c__ABY1	unclassified	unclassified	unclassified	unclassified
Otu000520	16	22	97	k__Bacteria	p__Spirochaetes	c__Spirochaetes	o__Spirochaetales	f__Spirochaetaceae	g__Treponema	unclassified
Otu000521	51	20	63	k__Bacteria	p__Planctomycetes	c__Phycisphaerae	o__WD2101	unclassified	unclassified	unclassified
Otu000522	34	44	56	k__Bacteria	p__Bacteroidetes	c__Bacteroidia	o__Bacteroidales	f__Bacteroidaceae	g__Bacteroides	unclassified
Otu000523	43	23	68	k__Bacteria	p__WS6	c__SC72	o__WCHB1-15	unclassified	unclassified	unclassified
Otu000524	94	9	30	k__Bacteria	p__Planctomycetes	c__Phycisphaerae	o__Phycisphaerales	unclassified	unclassified	unclassified
Otu000525	14	33	86	k__Bacteria	p__Proteobacteria	c__Betaproteobacteria	o__Rhodocyclales	f__Rhodocyclaceae	g__Sulfuritalea	unclassified
Otu000526	16	69	48	k__Bacteria	p__Proteobacteria	c__Deltaproteobacteria	o__Desulfobacterales	f__Desulfobulbaceae	unclassified	unclassified
Otu000527	35	43	55	k__Bacteria	p__Nitrospirae	c__Nitrospira	o__Nitrospirales	f__[Thermodesulfovibrionaceae]	g__LCP-6	unclassified
Otu000528	21	29	82	k__Bacteria	p__OD1	c__ZB2	unclassified	unclassified	unclassified	unclassified
Otu000529	35	43	54	k__Bacteria	p__Acidobacteria	c__Solibacteres	o__Solibacterales	unclassified	unclassified	unclassified
Otu000530	11	25	95	k__Bacteria	p__TM6	c__SBRH58	unclassified	unclassified	unclassified	unclassified
Otu000531	4	32	95	k__Bacteria	p__Bacteroidetes	unclassified	unclassified	unclassified	unclassified	unclassified
Otu000532	11	13	107	k__Bacteria	p__Chloroflexi	c__Ellin6529	unclassified	unclassified	unclassified	unclassified
Otu000533	1	4	126	k__Bacteria	p__Proteobacteria	c__Deltaproteobacteria	o__Myxococcales	f__Polyangiaceae	unclassified	unclassified
Otu000534	33	59	38	k__Bacteria	p__OP3	c__PBS-25	unclassified	unclassified	unclassified	unclassified
Otu000535	10	53	67	k__Bacteria	p__OD1	c__ZB2	unclassified	unclassified	unclassified	unclassified
Otu000536	21	37	72	k__Bacteria	p__Acidobacteria	c__RB25	unclassified	unclassified	unclassified	unclassified
Otu000537	23	20	87	k__Bacteria	p__OD1	c__ZB2	unclassified	unclassified	unclassified	unclassified
Otu000538	44	50	36	k__Bacteria	p__Nitrospirae	c__Nitrospira	o__Nitrospirales	f__[Thermodesulfovibrionaceae]	g__LCP-6	unclassified
Otu000539	17	57	55	k__Bacteria	p__Bacteroidetes	unclassified	unclassified	unclassified	unclassified	unclassified
Otu000540	32	15	82	k__Bacteria	p__Spirochaetes	c__Spirochaetes	o__Spirochaetales	f__Spirochaetaceae	unclassified	unclassified
Otu000541	10	17	101	k__Bacteria	p__Proteobacteria	c__Betaproteobacteria	o__Burkholderiales	f__Comamonadaceae	g__Rubrivivax	s__gelatinosus
Otu000542	9	20	99	k__Bacteria	p__Proteobacteria	c__Gammaproteobacteria	unclassified	unclassified	unclassified	unclassified
Otu000543	8	72	48	k__Bacteria	p__Bacteroidetes	c__Bacteroidia	o__Bacteroidales	unclassified	unclassified	unclassified
Otu000544	53	26	49	k__Bacteria	p__OD1	c__ABY1	unclassified	unclassified	unclassified	unclassified
Otu000545	20	17	91	k__Bacteria	p__Planctomycetes	c__Planctomycetia	o__Planctomycetales	f__Planctomycetaceae	g__Planctomyces	unclassified
Otu000546	34	25	69	k__Bacteria	p__Proteobacteria	c__Gammaproteobacteria	o__Pseudomonadales	f__Moraxellaceae	g__Acinetobacter	unclassified
Otu000547	30	39	58	k__Bacteria	p__Bacteroidetes	c__Bacteroidia	o__Bacteroidales	unclassified	unclassified	unclassified
Otu000548	31	18	78	k__Bacteria	p__Proteobacteria	c__Betaproteobacteria	o__Rhodocyclales	f__Rhodocyclaceae	g__Sulfuritalea	unclassified
Otu000549	22	40	65	k__Bacteria	p__Bacteroidetes	unclassified	unclassified	unclassified	unclassified	unclassified
Otu000550	21	85	21	k__Bacteria	p__Bacteroidetes	c__[Saprospirae]	o__[Saprospirales]	f__Saprospiraceae	unclassified	unclassified
Otu000551	61	25	40	k__Bacteria	p__OD1	c__SM2F11	unclassified	unclassified	unclassified	unclassified
Otu000552	34	27	65	k__Bacteria	p__Chloroflexi	c__Anaerolineae	o__Anaerolineales	f__Anaerolinaceae	g__WCHB1-05	unclassified
Otu000553	83	40	3	k__Bacteria	p__Proteobacteria	c__Betaproteobacteria	o__Rhodocyclales	f__Rhodocyclaceae	g__Azospira	unclassified
Otu000554	32	16	78	k__Bacteria	p__Chloroflexi	c__Anaerolineae	unclassified	unclassified	unclassified	unclassified
Otu000555	6	51	69	k__Bacteria	p__Proteobacteria	c__Deltaproteobacteria	o__Desulfobacterales	f__Desulfobulbaceae	unclassified	unclassified
Otu000556	16	13	96	k__Bacteria	p__Proteobacteria	c__Betaproteobacteria	o__Burkholderiales	f__Comamonadaceae	unclassified	unclassified
Otu000557	0	18	107	k__Bacteria	p__Cyanobacteria	c__ML635J-21	unclassified	unclassified	unclassified	unclassified
Otu000558	3	4	117	k__Bacteria	p__Acidobacteria	c__Acidobacteria-6	o__iii1-15	unclassified	unclassified	unclassified
Otu000559	11	6	107	k__Bacteria	p__Acidobacteria	c__Sva0725	o__Sva0725	unclassified	unclassified	unclassified
Otu000560	24	34	66	k__Bacteria	p__Spirochaetes	c__Spirochaetes	o__Spirochaetales	f__Spirochaetaceae	g__Treponema	unclassified
Otu000561	37	6	80	k__Bacteria	p__Chloroflexi	c__Anaerolineae	o__Anaerolineales	f__Anaerolinaceae	g__Anaerolinea	s__thermolimosa
Otu000562	14	35	74	k__Bacteria	p__Proteobacteria	c__Betaproteobacteria	unclassified	unclassified	unclassified	unclassified
Otu000563	46	21	56	k__Bacteria	p__OD1	c__ZB2	unclassified	unclassified	unclassified	unclassified
Otu000564	18	31	74	k__Bacteria	p__OD1	c__ZB2	unclassified	unclassified	unclassified	unclassified
Otu000565	29	27	67	k__Bacteria	p__SR1	unclassified	unclassified	unclassified	unclassified	unclassified
Otu000566	10	77	36	k__Bacteria	p__Proteobacteria	c__Gammaproteobacteria	o__Pseudomonadales	f__Moraxellaceae	g__Acinetobacter	s__guillouiae
Otu000567	2	18	103	k__Bacteria	p__Proteobacteria	c__Deltaproteobacteria	o__Desulfobacterales	f__Desulfobulbaceae	unclassified	unclassified
Otu000568	1	50	72	k__Bacteria	p__Proteobacteria	c__Betaproteobacteria	unclassified	unclassified	unclassified	unclassified
Otu000569	7	6	109	k__Bacteria	p__Chloroflexi	c__Ellin6529	unclassified	unclassified	unclassified	unclassified
Otu000570	14	9	99	k__Bacteria	p__Planctomycetes	c__Planctomycetia	o__Planctomycetales	f__Planctomycetaceae	g__Planctomyces	unclassified
Otu000571	5	22	95	k__Bacteria	p__Proteobacteria	c__Alphaproteobacteria	unclassified	unclassified	unclassified	unclassified
Otu000572	25	25	72	k__Bacteria	p__Proteobacteria	c__Deltaproteobacteria	o__Myxococcales	f__Myxococcaceae	g__Anaeromyxobacter	unclassified
Otu000573	6	67	48	k__Bacteria	p__Chloroflexi	c__Anaerolineae	o__envOPS12	unclassified	unclassified	unclassified
Otu000574	26	23	72	k__Bacteria	p__Proteobacteria	c__Betaproteobacteria	unclassified	unclassified	unclassified	unclassified
Otu000575	65	26	30	k__Bacteria	p__OD1	c__ABY1	unclassified	unclassified	unclassified	unclassified
Otu000576	53	42	26	k__Bacteria	p__Chloroflexi	c__Anaerolineae	o__Anaerolineales	f__Anaerolinaceae	unclassified	unclassified
Otu000577	14	18	89	k__Bacteria	p__Acidobacteria	c__Holophagae	o__Holophagales	f__Holophagaceae	unclassified	unclassified
Otu000578	33	9	79	k__Bacteria	unclassified	unclassified	unclassified	unclassified	unclassified	unclassified
Otu000579	13	13	95	k__Bacteria	p__OD1	c__ZB2	unclassified	unclassified	unclassified	unclassified
Otu000580	11	19	91	k__Bacteria	p__Proteobacteria	c__Betaproteobacteria	o__Rhodocyclales	f__Rhodocyclaceae	unclassified	unclassified
Otu000581	50	31	39	k__Bacteria	p__Bacteroidetes	c__Sphingobacteriia	o__Sphingobacteriales	f__Sphingobacteriaceae	unclassified	unclassified
Otu000582	30	28	62	k__Bacteria	p__Acidobacteria	c__iii1-8	o__DS-18	unclassified	unclassified	unclassified
Otu000583	17	66	37	k__Bacteria	p__Proteobacteria	c__Deltaproteobacteria	o__Desulfobacterales	f__Desulfobacteraceae	g__Desulfococcus	unclassified
Otu000584	55	30	35	k__Bacteria	p__Planctomycetes	c__Phycisphaerae	o__WD2101	unclassified	unclassified	unclassified
Otu000585	4	31	84	k__Bacteria	p__Bacteroidetes	unclassified	unclassified	unclassified	unclassified	unclassified
Otu000586	23	25	71	k__Bacteria	p__OD1	c__ZB2	unclassified	unclassified	unclassified	unclassified
Otu000587	32	29	58	k__Bacteria	p__Proteobacteria	c__Deltaproteobacteria	o__Syntrophobacterales	f__Syntrophaceae	unclassified	unclassified
Otu000588	28	14	77	k__Bacteria	p__Bacteroidetes	c__Cytophagia	o__Cytophagales	f__Cytophagaceae	unclassified	unclassified
Otu000589	28	29	61	k__Bacteria	p__Chloroflexi	c__Anaerolineae	o__Anaerolineales	f__Anaerolinaceae	unclassified	unclassified
Otu000590	1	2	115	k__Bacteria	p__Firmicutes	c__Clostridia	unclassified	unclassified	unclassified	unclassified
Otu000591	31	11	75	k__Bacteria	p__Chloroflexi	c__Anaerolineae	o__envOPS12	unclassified	unclassified	unclassified
Otu000592	24	28	65	k__Bacteria	p__Bacteroidetes	c__Bacteroidia	o__Bacteroidales	f__Marinilabiaceae	unclassified	unclassified
Otu000593	13	6	98	k__Bacteria	p__Proteobacteria	c__Alphaproteobacteria	o__Rhodospirillales	f__Acetobacteraceae	g__Roseomonas	s__lacus
Otu000594	16	31	70	k__Bacteria	p__Acidobacteria	c__iii1-8	o__DS-18	unclassified	unclassified	unclassified
Otu000595	7	19	90	k__Bacteria	p__Proteobacteria	c__Betaproteobacteria	unclassified	unclassified	unclassified	unclassified
Otu000596	17	24	75	k__Bacteria	unclassified	unclassified	unclassified	unclassified	unclassified	unclassified
Otu000597	16	23	77	k__Bacteria	p__Chlorobi	c__OPB56	unclassified	unclassified	unclassified	unclassified
Otu000598	21	21	73	k__Bacteria	p__Proteobacteria	c__Alphaproteobacteria	o__Sphingomonadales	f__Sphingomonadaceae	unclassified	unclassified
Otu000599	0	23	92	k__Bacteria	p__OD1	c__ZB2	unclassified	unclassified	unclassified	unclassified
Otu000600	71	18	26	k__Bacteria	p__Bacteroidetes	c__Bacteroidia	o__Bacteroidales	f__Rikenellaceae	g__Blvii28	unclassified
Otu000601	4	18	93	k__Bacteria	p__Proteobacteria	c__Gammaproteobacteria	o__Alteromonadales	f__OM60	unclassified	unclassified
Otu000602	11	35	69	k__Bacteria	p__Proteobacteria	c__Deltaproteobacteria	o__Desulfuromonadales	f__Geobacteraceae	g__Geobacter	unclassified
Otu000603	14	14	87	k__Bacteria	p__WS5	unclassified	unclassified	unclassified	unclassified	unclassified
Otu000604	15	21	79	k__Bacteria	p__Proteobacteria	c__Alphaproteobacteria	o__Sphingomonadales	f__Sphingomonadaceae	g__Kaistobacter	unclassified
Otu000605	20	25	70	k__Bacteria	p__Proteobacteria	c__Deltaproteobacteria	o__Desulfuromonadales	f__Geobacteraceae	g__Geobacter	unclassified
Otu000606	40	47	28	k__Bacteria	unclassified	unclassified	unclassified	unclassified	unclassified	unclassified
Otu000607	7	3	105	k__Bacteria	p__Chloroflexi	c__Ellin6529	unclassified	unclassified	unclassified	unclassified
Otu000608	71	15	28	k__Bacteria	p__OD1	c__ABY1	unclassified	unclassified	unclassified	unclassified
Otu000609	50	15	48	k__Bacteria	p__Planctomycetes	c__Planctomycetia	o__Pirellulales	f__Pirellulaceae	unclassified	unclassified
Otu000610	6	10	97	k__Bacteria	p__Proteobacteria	c__Deltaproteobacteria	o__Myxococcales	f__Polyangiaceae	unclassified	unclassified
Otu000611	21	15	77	k__Bacteria	p__Chlamydiae	c__Chlamydiia	o__Chlamydiales	f__Simkaniaceae	unclassified	unclassified
Otu000612	7	23	83	k__Bacteria	p__Bacteroidetes	c__[Saprospirae]	o__[Saprospirales]	f__Saprospiraceae	unclassified	unclassified
Otu000613	31	17	65	k__Bacteria	p__Spirochaetes	c__Spirochaetes	o__Spirochaetales	f__Spirochaetaceae	g__Treponema	unclassified
Otu000614	51	2	60	k__Bacteria	p__Planctomycetes	c__Phycisphaerae	o__WD2101	unclassified	unclassified	unclassified
Otu000615	0	26	87	k__Bacteria	p__OD1	c__ZB2	unclassified	unclassified	unclassified	unclassified
Otu000616	18	16	78	k__Bacteria	p__Chloroflexi	c__Anaerolineae	o__Anaerolineales	f__Anaerolinaceae	g__SHD-14	unclassified
Otu000617	9	25	78	k__Bacteria	unclassified	unclassified	unclassified	unclassified	unclassified	unclassified
Otu000618	29	13	70	k__Bacteria	p__H-178	unclassified	unclassified	unclassified	unclassified	unclassified
Otu000619	14	38	60	k__Bacteria	p__Bacteroidetes	c__Flavobacteriia	o__Flavobacteriales	f__Flavobacteriaceae	g__Flavobacterium	unclassified
Otu000620	23	25	64	k__Bacteria	p__Chloroflexi	c__Anaerolineae	o__envOPS12	unclassified	unclassified	unclassified
Otu000621	4	11	97	k__Bacteria	p__Proteobacteria	c__Deltaproteobacteria	o__Myxococcales	f__OM27	unclassified	unclassified
Otu000622	3	36	73	k__Bacteria	p__Bacteroidetes	unclassified	unclassified	unclassified	unclassified	unclassified
Otu000623	25	30	57	k__Bacteria	p__TPD-58	unclassified	unclassified	unclassified	unclassified	unclassified
Otu000624	7	42	62	k__Bacteria	p__Firmicutes	c__Clostridia	o__Clostridiales	f__[Mogibacteriaceae]	g__Anaerovorax	unclassified
Otu000625	14	10	87	k__Bacteria	p__Spirochaetes	c__Spirochaetes	o__Spirochaetales	f__Spirochaetaceae	g__Treponema	unclassified
Otu000626	21	3	87	k__Bacteria	p__OD1	c__ZB2	unclassified	unclassified	unclassified	unclassified
Otu000627	20	35	56	k__Bacteria	p__Proteobacteria	c__Betaproteobacteria	o__Rhodocyclales	f__Rhodocyclaceae	unclassified	unclassified
Otu000628	14	13	84	k__Bacteria	p__Proteobacteria	c__Betaproteobacteria	unclassified	unclassified	unclassified	unclassified
Otu000629	22	36	52	k__Bacteria	p__Proteobacteria	c__Betaproteobacteria	o__ASSO-13	unclassified	unclassified	unclassified
Otu000630	13	29	68	k__Bacteria	p__Spirochaetes	c__MVP-15	o__PL-11B10	unclassified	unclassified	unclassified
Otu000631	5	2	103	k__Bacteria	p__Actinobacteria	c__Actinobacteria	o__Actinomycetales	f__Microbacteriaceae	g__Leucobacter	unclassified
Otu000632	7	27	76	k__Bacteria	p__Proteobacteria	c__Gammaproteobacteria	o__Methylococcales	f__Crenotrichaceae	g__Crenothrix	unclassified
Otu000633	20	30	60	k__Bacteria	p__Proteobacteria	c__Alphaproteobacteria	o__BD7-3	unclassified	unclassified	unclassified
Otu000634	38	41	31	k__Bacteria	unclassified	unclassified	unclassified	unclassified	unclassified	unclassified
Otu000635	1	19	89	k__Bacteria	p__Verrucomicrobia	c__Verrucomicrobiae	o__Verrucomicrobiales	f__Verrucomicrobiaceae	g__Prosthecobacter	s__debontii
Otu000636	25	40	44	k__Bacteria	p__Proteobacteria	c__Alphaproteobacteria	o__BD7-3	unclassified	unclassified	unclassified
Otu000637	16	25	68	k__Bacteria	p__Proteobacteria	c__Betaproteobacteria	unclassified	unclassified	unclassified	unclassified
Otu000638	32	33	43	k__Bacteria	p__Nitrospirae	c__Nitrospira	o__Nitrospirales	f__[Thermodesulfovibrionaceae]	g__LCP-6	unclassified
Otu000639	108	0	0	unclassified	NA	NA	NA	NA	NA	NA
Otu000640	13	28	66	k__Bacteria	p__Proteobacteria	c__Betaproteobacteria	o__Rhodocyclales	f__Rhodocyclaceae	g__Azoarcus	unclassified
Otu000641	51	19	37	k__Bacteria	p__Bacteroidetes	c__Sphingobacteriia	o__Sphingobacteriales	unclassified	unclassified	unclassified
Otu000642	15	11	81	k__Bacteria	p__Proteobacteria	c__Gammaproteobacteria	unclassified	unclassified	unclassified	unclassified
Otu000643	13	15	79	k__Bacteria	p__Proteobacteria	c__Betaproteobacteria	unclassified	unclassified	unclassified	unclassified
Otu000644	57	12	38	k__Bacteria	p__Chloroflexi	c__Anaerolineae	o__GCA004	unclassified	unclassified	unclassified
Otu000645	20	26	61	k__Bacteria	p__Proteobacteria	c__Betaproteobacteria	o__Rhodocyclales	f__Rhodocyclaceae	g__Sulfuritalea	unclassified
Otu000646	11	13	82	k__Bacteria	p__Proteobacteria	c__Gammaproteobacteria	o__Xanthomonadales	f__Sinobacteraceae	unclassified	unclassified
Otu000647	19	22	65	k__Bacteria	p__OD1	c__ABY1	unclassified	unclassified	unclassified	unclassified
Otu000648	13	22	71	k__Bacteria	p__Proteobacteria	c__Betaproteobacteria	o__Burkholderiales	f__Comamonadaceae	g__Hydrogenophaga	unclassified
Otu000649	10	13	83	k__Bacteria	p__Proteobacteria	c__Gammaproteobacteria	o__Xanthomonadales	f__Xanthomonadaceae	g__Pseudoxanthomonas	s__mexicana
Otu000650	8	14	84	k__Bacteria	p__OD1	c__ZB2	unclassified	unclassified	unclassified	unclassified
Otu000651	7	9	90	k__Bacteria	p__OD1	c__ABY1	unclassified	unclassified	unclassified	unclassified
Otu000652	12	4	90	k__Bacteria	p__TM6	c__SJA-4	unclassified	unclassified	unclassified	unclassified
Otu000653	1	104	1	k__Bacteria	p__Firmicutes	c__Clostridia	o__Clostridiales	f__[Acidaminobacteraceae]	unclassified	unclassified
Otu000654	16	11	78	k__Bacteria	p__Proteobacteria	c__Gammaproteobacteria	o__Xanthomonadales	f__Sinobacteraceae	unclassified	unclassified
Otu000655	10	14	81	k__Bacteria	p__Proteobacteria	c__Alphaproteobacteria	o__Sphingomonadales	f__Erythrobacteraceae	unclassified	unclassified
Otu000656	7	10	88	k__Bacteria	p__OD1	c__ZB2	unclassified	unclassified	unclassified	unclassified
Otu000657	23	38	44	k__Bacteria	p__OD1	c__ZB2	unclassified	unclassified	unclassified	unclassified
Otu000658	16	38	51	k__Bacteria	unclassified	unclassified	unclassified	unclassified	unclassified	unclassified
Otu000659	40	7	58	k__Bacteria	p__Chloroflexi	c__Anaerolineae	o__Anaerolineales	f__Anaerolinaceae	g__Anaerolinea	unclassified
Otu000660	2	24	79	k__Bacteria	p__Proteobacteria	c__Deltaproteobacteria	o__Bdellovibrionales	f__Bacteriovoracaceae	unclassified	unclassified
Otu000661	15	23	67	k__Bacteria	p__Chloroflexi	c__Anaerolineae	o__Anaerolineales	f__Anaerolinaceae	g__Anaerolinea	unclassified
Otu000662	4	58	42	k__Bacteria	p__Proteobacteria	c__Deltaproteobacteria	o__Desulfobacterales	f__Desulfobacteraceae	g__Desulforegula	s__conservatrix
Otu000663	5	30	69	k__Bacteria	p__Acidobacteria	c__Holophagae	o__Holophagales	f__Holophagaceae	unclassified	unclassified
Otu000664	8	34	62	k__Bacteria	p__Proteobacteria	c__Deltaproteobacteria	o__Desulfobacterales	f__Desulfobacteraceae	g__Desulfococcus	unclassified
Otu000665	42	25	36	k__Bacteria	p__Chloroflexi	c__Anaerolineae	o__SBR1031	f__A4b	unclassified	unclassified
Otu000666	7	9	87	k__Bacteria	p__Firmicutes	c__Clostridia	o__Clostridiales	f__Ruminococcaceae	g__Oscillospira	unclassified
Otu000667	5	21	77	k__Bacteria	p__Firmicutes	c__Clostridia	o__Clostridiales	unclassified	unclassified	unclassified
Otu000668	12	8	83	k__Bacteria	p__Proteobacteria	c__Alphaproteobacteria	o__Rhizobiales	unclassified	unclassified	unclassified
Otu000669	11	22	70	k__Bacteria	p__Proteobacteria	c__Betaproteobacteria	o__Rhodocyclales	f__Rhodocyclaceae	g__Zoogloea	unclassified
Otu000670	23	10	69	k__Bacteria	p__Planctomycetes	c__Planctomycetia	o__Gemmatales	f__Gemmataceae	g__Gemmata	unclassified
Otu000671	10	13	79	k__Bacteria	p__Cyanobacteria	c__4C0d-2	o__MLE1-12	unclassified	unclassified	unclassified
Otu000672	24	14	64	k__Bacteria	p__OD1	c__ABY1	unclassified	unclassified	unclassified	unclassified
Otu000673	47	17	38	k__Bacteria	p__OP11	c__WCHB1-64	unclassified	unclassified	unclassified	unclassified
Otu000674	12	11	79	k__Bacteria	p__Proteobacteria	c__Betaproteobacteria	unclassified	unclassified	unclassified	unclassified
Otu000675	6	29	66	k__Bacteria	p__Firmicutes	unclassified	unclassified	unclassified	unclassified	unclassified
Otu000676	8	23	70	k__Bacteria	p__Lentisphaerae	c__[Lentisphaeria]	o__Victivallales	f__Victivallaceae	unclassified	unclassified
Otu000677	7	21	73	k__Bacteria	p__Proteobacteria	c__Deltaproteobacteria	o__Desulfobacterales	f__Desulfobulbaceae	unclassified	unclassified
Otu000678	3	60	38	k__Bacteria	p__Bacteroidetes	c__BME43	unclassified	unclassified	unclassified	unclassified
Otu000679	20	20	61	k__Bacteria	unclassified	unclassified	unclassified	unclassified	unclassified	unclassified
Otu000680	13	9	79	k__Bacteria	p__TM6	c__SJA-4	unclassified	unclassified	unclassified	unclassified
Otu000681	48	12	41	k__Bacteria	p__Acidobacteria	c__iii1-8	o__SJA-36	unclassified	unclassified	unclassified
Otu000682	32	23	46	k__Bacteria	p__FCPU426	unclassified	unclassified	unclassified	unclassified	unclassified
Otu000683	21	3	77	k__Bacteria	p__Proteobacteria	c__Alphaproteobacteria	o__Sphingomonadales	f__Erythrobacteraceae	g__Lutibacterium	unclassified
Otu000684	17	21	63	k__Bacteria	p__Acidobacteria	c__[Chloracidobacteria]	o__RB41	f__Ellin6075	unclassified	unclassified
Otu000685	5	17	78	k__Bacteria	unclassified	unclassified	unclassified	unclassified	unclassified	unclassified
Otu000686	16	30	54	k__Bacteria	p__Bacteroidetes	unclassified	unclassified	unclassified	unclassified	unclassified
Otu000687	25	22	53	k__Bacteria	p__Verrucomicrobia	c__[Pedosphaerae]	o__[Pedosphaerales]	f__Ellin517	unclassified	unclassified
Otu000688	5	28	67	k__Bacteria	p__GN04	c__GN15	unclassified	unclassified	unclassified	unclassified
Otu000689	33	10	57	k__Bacteria	unclassified	unclassified	unclassified	unclassified	unclassified	unclassified
Otu000690	41	27	32	k__Bacteria	p__OD1	c__ABY1	unclassified	unclassified	unclassified	unclassified
Otu000691	27	28	44	k__Bacteria	p__Proteobacteria	c__Gammaproteobacteria	unclassified	unclassified	unclassified	unclassified
Otu000692	25	54	20	k__Bacteria	p__Acidobacteria	c__RB25	unclassified	unclassified	unclassified	unclassified
Otu000693	43	56	0	k__Bacteria	p__Gemmatimonadetes	c__Gemmatimonadetes	o__Gemmatimonadales	f__Gemmatimonadaceae	g__Gemmatimonas	unclassified
Otu000694	50	21	28	k__Bacteria	p__OD1	c__ABY1	unclassified	unclassified	unclassified	unclassified
Otu000695	20	30	49	k__Bacteria	p__GN04	c__GN15	unclassified	unclassified	unclassified	unclassified
Otu000696	57	34	8	k__Bacteria	p__Bacteroidetes	c__Bacteroidia	o__Bacteroidales	unclassified	unclassified	unclassified
Otu000697	1	24	74	k__Bacteria	p__Bacteroidetes	unclassified	unclassified	unclassified	unclassified	unclassified
Otu000698	2	13	84	k__Bacteria	p__Firmicutes	c__Clostridia	o__Clostridiales	f__Symbiobacteriaceae	g__Symbiobacterium	unclassified
Otu000699	14	18	67	k__Bacteria	p__Proteobacteria	c__Alphaproteobacteria	o__Caulobacterales	f__Caulobacteraceae	g__Phenylobacterium	unclassified
Otu000700	79	8	11	k__Bacteria	p__OD1	c__ABY1	unclassified	unclassified	unclassified	unclassified
Otu000701	0	37	61	k__Bacteria	p__OD1	c__ZB2	unclassified	unclassified	unclassified	unclassified
Otu000702	53	18	26	k__Bacteria	p__Chloroflexi	c__Anaerolineae	o__pLW-97	unclassified	unclassified	unclassified
Otu000703	13	19	65	k__Bacteria	p__Acidobacteria	c__iii1-8	o__DS-18	unclassified	unclassified	unclassified
Otu000704	4	17	76	k__Bacteria	p__Proteobacteria	c__Betaproteobacteria	o__Rhodocyclales	f__Rhodocyclaceae	g__Methyloversatilis	unclassified
Otu000705	25	16	56	k__Bacteria	p__Proteobacteria	c__Deltaproteobacteria	o__Myxococcales	f__Polyangiaceae	unclassified	unclassified
Otu000706	0	30	67	k__Bacteria	p__Verrucomicrobia	c__[Pedosphaerae]	o__[Pedosphaerales]	unclassified	unclassified	unclassified
Otu000707	9	21	67	k__Bacteria	p__Proteobacteria	c__Deltaproteobacteria	o__Desulfuromonadales	f__Geobacteraceae	g__Geobacter	unclassified
Otu000708	3	23	71	k__Bacteria	p__Proteobacteria	c__Betaproteobacteria	o__Burkholderiales	f__Oxalobacteraceae	unclassified	unclassified
Otu000709	21	35	40	k__Bacteria	p__Acidobacteria	c__Solibacteres	o__Solibacterales	unclassified	unclassified	unclassified
Otu000710	15	11	70	k__Bacteria	p__Proteobacteria	c__Alphaproteobacteria	unclassified	unclassified	unclassified	unclassified
Otu000711	5	67	24	k__Bacteria	p__Bacteroidetes	c__Bacteroidia	o__Bacteroidales	f__Bacteroidaceae	g__Bacteroides	unclassified
Otu000712	1	4	91	k__Bacteria	p__Spirochaetes	c__[Leptospirae]	o__[Leptospirales]	f__Leptospiraceae	g__Leptospira	unclassified
Otu000713	16	24	55	k__Bacteria	p__OD1	c__ZB2	unclassified	unclassified	unclassified	unclassified
Otu000714	29	22	44	k__Bacteria	p__GN04	c__GN15	unclassified	unclassified	unclassified	unclassified
Otu000715	27	18	50	k__Bacteria	unclassified	unclassified	unclassified	unclassified	unclassified	unclassified
Otu000716	11	17	67	k__Bacteria	p__Synergistetes	c__Synergistia	o__Synergistales	f__TTA_B6	g__E6	unclassified
Otu000717	12	40	43	k__Bacteria	p__OP8	c__OP8_2	unclassified	unclassified	unclassified	unclassified
Otu000718	7	15	73	k__Bacteria	p__Proteobacteria	c__Gammaproteobacteria	o__Legionellales	f__Coxiellaceae	unclassified	unclassified
Otu000719	12	14	69	k__Bacteria	p__Actinobacteria	c__Actinobacteria	o__Actinomycetales	f__Actinomycetaceae	g__Actinomyces	unclassified
Otu000720	17	13	65	k__Bacteria	p__Planctomycetes	c__Planctomycetia	o__Planctomycetales	f__Planctomycetaceae	g__Planctomyces	unclassified
Otu000721	4	12	78	k__Bacteria	p__Proteobacteria	c__Betaproteobacteria	unclassified	unclassified	unclassified	unclassified
Otu000722	7	13	74	k__Bacteria	p__Planctomycetes	c__OM190	o__CL500-15	unclassified	unclassified	unclassified
Otu000723	0	8	86	k__Bacteria	p__Proteobacteria	c__Deltaproteobacteria	o__Desulfobacterales	f__Desulfobacteraceae	g__Desulforegula	s__conservatrix
Otu000724	35	26	33	k__Bacteria	p__Verrucomicrobia	c__[Pedosphaerae]	o__[Pedosphaerales]	f__Ellin517	unclassified	unclassified
Otu000725	27	30	37	k__Bacteria	p__Bacteroidetes	c__Bacteroidia	o__Bacteroidales	f__Rikenellaceae	g__Blvii28	unclassified
Otu000726	7	18	69	k__Bacteria	p__Proteobacteria	c__Deltaproteobacteria	o__Desulfuromonadales	f__Geobacteraceae	g__Geobacter	unclassified
Otu000727	11	26	57	k__Bacteria	p__Bacteroidetes	unclassified	unclassified	unclassified	unclassified	unclassified
Otu000728	16	45	33	k__Bacteria	p__Proteobacteria	c__Alphaproteobacteria	unclassified	unclassified	unclassified	unclassified
Otu000729	4	7	82	k__Bacteria	p__Proteobacteria	c__Gammaproteobacteria	o__Legionellales	unclassified	unclassified	unclassified
Otu000730	5	2	86	k__Bacteria	p__Bacteroidetes	c__Bacteroidia	o__Bacteroidales	f__Marinilabiaceae	unclassified	unclassified
Otu000731	32	3	58	k__Bacteria	unclassified	unclassified	unclassified	unclassified	unclassified	unclassified
Otu000732	0	3	90	k__Bacteria	p__Bacteroidetes	unclassified	unclassified	unclassified	unclassified	unclassified
Otu000733	18	20	55	k__Bacteria	p__TM7	c__TM7-1	unclassified	unclassified	unclassified	unclassified
Otu000734	6	5	81	k__Bacteria	p__TM6	c__SJA-4	unclassified	unclassified	unclassified	unclassified
Otu000735	21	34	37	k__Bacteria	p__Proteobacteria	c__Deltaproteobacteria	o__Desulfobacterales	f__Desulfobacteraceae	g__Desulfococcus	unclassified
Otu000736	1	11	80	k__Bacteria	p__OD1	c__ZB2	unclassified	unclassified	unclassified	unclassified
Otu000737	4	2	86	k__Bacteria	p__Bacteroidetes	unclassified	unclassified	unclassified	unclassified	unclassified
Otu000738	51	11	30	k__Bacteria	p__Planctomycetes	c__Phycisphaerae	o__Phycisphaerales	unclassified	unclassified	unclassified
Otu000739	0	26	65	k__Bacteria	p__Acidobacteria	c__[Chloracidobacteria]	o__PK29	unclassified	unclassified	unclassified
Otu000740	3	8	80	k__Bacteria	p__Proteobacteria	c__Betaproteobacteria	o__Burkholderiales	f__Comamonadaceae	unclassified	unclassified
Otu000741	1	9	81	k__Bacteria	p__OD1	c__ZB2	unclassified	unclassified	unclassified	unclassified
Otu000742	5	6	80	k__Bacteria	p__Acidobacteria	c__Holophagae	o__Holophagales	f__Holophagaceae	g__Geothrix	unclassified
Otu000743	18	22	51	k__Bacteria	p__Proteobacteria	c__Gammaproteobacteria	o__Xanthomonadales	f__Sinobacteraceae	unclassified	unclassified
Otu000744	9	13	69	k__Bacteria	p__Proteobacteria	c__Gammaproteobacteria	o__PYR10d3	unclassified	unclassified	unclassified
Otu000745	17	53	21	k__Bacteria	p__Bacteroidetes	c__[Saprospirae]	o__[Saprospirales]	f__Saprospiraceae	unclassified	unclassified
Otu000746	27	21	43	k__Bacteria	p__OD1	c__ABY1	unclassified	unclassified	unclassified	unclassified
Otu000747	22	35	34	k__Bacteria	p__Chlorobi	c__OPB56	unclassified	unclassified	unclassified	unclassified
Otu000748	32	23	35	k__Bacteria	p__Spirochaetes	c__[Brevinematae]	o__[Brevinematales]	unclassified	unclassified	unclassified
Otu000749	9	13	68	k__Bacteria	p__WS5	unclassified	unclassified	unclassified	unclassified	unclassified
Otu000750	19	9	62	k__Bacteria	p__Chloroflexi	c__Anaerolineae	o__Anaerolineales	f__Anaerolinaceae	g__Anaerolinea	unclassified
Otu000751	4	6	80	k__Bacteria	p__TM7	c__TM7-1	unclassified	unclassified	unclassified	unclassified
Otu000752	1	10	79	k__Bacteria	p__Elusimicrobia	c__Elusimicrobia	o__Elusimicrobiales	unclassified	unclassified	unclassified
Otu000753	6	15	69	k__Bacteria	p__Proteobacteria	c__Betaproteobacteria	unclassified	unclassified	unclassified	unclassified
Otu000754	21	16	52	k__Bacteria	p__Planctomycetes	c__Planctomycetia	o__Planctomycetales	f__Planctomycetaceae	g__Planctomyces	unclassified
Otu000755	9	11	69	k__Bacteria	p__OD1	c__ZB2	unclassified	unclassified	unclassified	unclassified
Otu000756	4	6	79	k__Bacteria	p__Proteobacteria	c__Gammaproteobacteria	o__Alteromonadales	f__125ds10	unclassified	unclassified
Otu000757	18	12	59	k__Bacteria	p__Proteobacteria	c__Alphaproteobacteria	o__Rhodobacterales	f__Hyphomonadaceae	g__Woodsholea	s__maritima
Otu000758	5	18	66	k__Bacteria	p__Proteobacteria	c__Gammaproteobacteria	unclassified	unclassified	unclassified	unclassified
Otu000759	19	14	55	k__Bacteria	p__Proteobacteria	c__Alphaproteobacteria	unclassified	unclassified	unclassified	unclassified
Otu000760	15	20	53	k__Bacteria	p__Bacteroidetes	c__[Saprospirae]	o__[Saprospirales]	f__Chitinophagaceae	unclassified	unclassified
Otu000761	4	9	75	k__Bacteria	p__Proteobacteria	c__Deltaproteobacteria	o__Myxococcales	unclassified	unclassified	unclassified
Otu000762	16	13	59	k__Bacteria	p__Acidobacteria	c__iii1-8	o__DS-18	unclassified	unclassified	unclassified
Otu000763	40	21	27	k__Bacteria	p__Chloroflexi	c__Anaerolineae	o__envOPS12	unclassified	unclassified	unclassified
Otu000764	25	37	26	k__Bacteria	p__Proteobacteria	c__Deltaproteobacteria	o__Desulfuromonadales	f__Geobacteraceae	g__Geobacter	unclassified
Otu000765	11	43	33	k__Bacteria	p__Bacteroidetes	c__Bacteroidia	o__Bacteroidales	f__Porphyromonadaceae	g__Paludibacter	unclassified
Otu000766	8	1	78	k__Bacteria	p__Acidobacteria	c__Acidobacteria-6	o__CCU21	unclassified	unclassified	unclassified
Otu000767	2	15	70	k__Bacteria	p__Bacteroidetes	unclassified	unclassified	unclassified	unclassified	unclassified
Otu000768	14	10	63	k__Bacteria	p__Acidobacteria	c__Solibacteres	o__Solibacterales	unclassified	unclassified	unclassified
Otu000769	60	17	10	k__Bacteria	p__Proteobacteria	c__Deltaproteobacteria	o__Desulfuromonadales	f__Geobacteraceae	g__Geobacter	s__lovleyi
Otu000770	23	19	45	k__Bacteria	p__Chlorobi	c__BSV26	o__VC38	unclassified	unclassified	unclassified
Otu000771	3	16	68	k__Bacteria	p__Proteobacteria	c__Betaproteobacteria	o__Rhodocyclales	f__Rhodocyclaceae	unclassified	unclassified
Otu000772	7	23	57	k__Bacteria	p__Proteobacteria	c__Betaproteobacteria	o__Rhodocyclales	f__Rhodocyclaceae	g__Sulfuritalea	unclassified
Otu000773	60	26	0	k__Bacteria	p__Spirochaetes	c__Spirochaetes	o__Sphaerochaetales	f__Sphaerochaetaceae	g__Sphaerochaeta	unclassified
Otu000774	10	15	61	k__Bacteria	p__Proteobacteria	c__Deltaproteobacteria	o__Bdellovibrionales	f__Bacteriovoracaceae	unclassified	unclassified
Otu000775	13	40	33	k__Bacteria	p__Acidobacteria	c__[Chloracidobacteria]	o__PK29	unclassified	unclassified	unclassified
Otu000776	16	17	53	k__Bacteria	p__Proteobacteria	c__Deltaproteobacteria	o__Desulfuromonadales	f__Geobacteraceae	g__Geobacter	unclassified
Otu000777	10	10	66	k__Bacteria	p__Proteobacteria	c__Deltaproteobacteria	o__Myxococcales	f__Myxococcaceae	g__Anaeromyxobacter	unclassified
Otu000778	7	3	76	k__Bacteria	p__Actinobacteria	c__OPB41	unclassified	unclassified	unclassified	unclassified
Otu000779	13	29	44	k__Bacteria	p__Lentisphaerae	c__[Lentisphaeria]	o__Victivallales	f__Victivallaceae	unclassified	unclassified
Otu000780	6	13	67	k__Bacteria	p__OD1	c__ABY1	unclassified	unclassified	unclassified	unclassified
Otu000781	32	25	28	k__Bacteria	p__Verrucomicrobia	c__[Pedosphaerae]	o__[Pedosphaerales]	f__[Pedosphaeraceae]	g__Pedosphaera	unclassified
Otu000782	23	19	43	k__Bacteria	p__Bacteroidetes	unclassified	unclassified	unclassified	unclassified	unclassified
Otu000783	15	14	56	k__Bacteria	p__Proteobacteria	c__Gammaproteobacteria	o__Thiotrichales	f__Piscirickettsiaceae	unclassified	unclassified
Otu000784	22	8	55	k__Bacteria	p__Chloroflexi	c__Anaerolineae	o__GCA004	unclassified	unclassified	unclassified
Otu000785	46	32	7	k__Bacteria	p__Chloroflexi	c__Anaerolineae	o__Anaerolineales	f__Anaerolinaceae	g__Anaerolinea	s__thermolimosa
Otu000786	14	13	58	k__Bacteria	p__OD1	c__ZB2	unclassified	unclassified	unclassified	unclassified
Otu000787	30	13	42	k__Bacteria	p__Acidobacteria	c__Solibacteres	o__Solibacterales	f__AKIW659	unclassified	unclassified
Otu000788	10	21	54	k__Bacteria	p__OD1	c__SM2F11	unclassified	unclassified	unclassified	unclassified
Otu000789	84	0	0	unclassified	NA	NA	NA	NA	NA	NA
Otu000790	23	13	48	k__Bacteria	p__OD1	c__ABY1	unclassified	unclassified	unclassified	unclassified
Otu000791	14	15	55	k__Bacteria	p__OD1	c__ABY1	unclassified	unclassified	unclassified	unclassified
Otu000792	26	25	33	k__Bacteria	p__GN04	c__GN15	unclassified	unclassified	unclassified	unclassified
Otu000793	2	17	65	k__Bacteria	p__Bacteroidetes	unclassified	unclassified	unclassified	unclassified	unclassified
Otu000794	14	30	40	k__Bacteria	p__Nitrospirae	c__Nitrospira	o__Nitrospirales	f__[Thermodesulfovibrionaceae]	g__LCP-6	unclassified
Otu000795	25	50	9	k__Bacteria	p__Proteobacteria	c__Deltaproteobacteria	o__Desulfuromonadales	f__Pelobacteraceae	g__Desulfuromonas	unclassified
Otu000796	18	15	51	k__Bacteria	p__OD1	c__ABY1	unclassified	unclassified	unclassified	unclassified
Otu000797	16	28	40	k__Bacteria	p__Bacteroidetes	unclassified	unclassified	unclassified	unclassified	unclassified
Otu000798	4	26	54	k__Bacteria	p__Firmicutes	c__Clostridia	o__Clostridiales	f__Veillonellaceae	g__vadinHB04	unclassified
Otu000799	15	10	59	k__Bacteria	p__Lentisphaerae	c__[Lentisphaeria]	o__Z20	unclassified	unclassified	unclassified
Otu000800	5	14	65	k__Bacteria	p__Proteobacteria	c__Betaproteobacteria	o__Rhodocyclales	f__Rhodocyclaceae	g__Zoogloea	unclassified
Otu000801	10	30	44	k__Bacteria	p__Bacteroidetes	unclassified	unclassified	unclassified	unclassified	unclassified
Otu000802	5	14	65	k__Bacteria	p__Bacteroidetes	unclassified	unclassified	unclassified	unclassified	unclassified
Otu000803	19	7	58	k__Bacteria	p__Proteobacteria	c__Deltaproteobacteria	o__Myxococcales	f__Myxococcaceae	g__Anaeromyxobacter	unclassified
Otu000804	18	24	41	k__Bacteria	p__Bacteroidetes	unclassified	unclassified	unclassified	unclassified	unclassified
Otu000805	2	9	72	k__Bacteria	p__OD1	c__ZB2	unclassified	unclassified	unclassified	unclassified
Otu000806	2	11	70	k__Bacteria	p__NKB19	c__TSBW08	unclassified	unclassified	unclassified	unclassified
Otu000807	15	16	52	k__Bacteria	p__Firmicutes	c__Clostridia	o__Clostridiales	f__Ruminococcaceae	g__Ruminococcus	s__bromii
Otu000808	9	25	49	k__Bacteria	unclassified	unclassified	unclassified	unclassified	unclassified	unclassified
Otu000809	14	5	64	k__Bacteria	p__Proteobacteria	c__Deltaproteobacteria	o__Myxococcales	f__Myxococcaceae	g__Anaeromyxobacter	unclassified
Otu000810	24	14	45	k__Bacteria	p__Chloroflexi	c__Anaerolineae	o__Anaerolineales	f__Anaerolinaceae	g__Anaerolinea	unclassified
Otu000811	11	3	68	k__Bacteria	p__Proteobacteria	c__Gammaproteobacteria	o__Alteromonadales	f__125ds10	unclassified	unclassified
Otu000812	6	4	72	k__Bacteria	p__Proteobacteria	c__Betaproteobacteria	o__Ellin6067	unclassified	unclassified	unclassified
Otu000813	2	4	76	k__Bacteria	p__Cyanobacteria	c__Synechococcophycideae	o__Pseudanabaenales	f__Pseudanabaenaceae	g__Arthronema	unclassified
Otu000814	2	20	60	k__Bacteria	p__Proteobacteria	c__Deltaproteobacteria	o__Desulfuromonadales	f__Geobacteraceae	g__Geobacter	unclassified
Otu000815	33	30	19	k__Bacteria	p__OD1	c__ZB2	unclassified	unclassified	unclassified	unclassified
Otu000816	24	9	49	k__Bacteria	unclassified	unclassified	unclassified	unclassified	unclassified	unclassified
Otu000817	7	7	68	k__Bacteria	p__Proteobacteria	c__Deltaproteobacteria	o__Syntrophobacterales	f__Syntrophobacteraceae	unclassified	unclassified
Otu000818	7	20	55	k__Bacteria	unclassified	unclassified	unclassified	unclassified	unclassified	unclassified
Otu000819	26	7	49	k__Bacteria	p__Chloroflexi	c__Anaerolineae	o__SBR1031	f__A4b	unclassified	unclassified
Otu000820	3	0	78	k__Bacteria	p__Spirochaetes	c__Spirochaetes	o__Spirochaetales	f__Spirochaetaceae	g__Treponema	unclassified
Otu000821	19	10	52	k__Bacteria	p__OD1	c__ABY1	unclassified	unclassified	unclassified	unclassified
Otu000822	4	2	75	k__Bacteria	p__Proteobacteria	c__Gammaproteobacteria	o__Alteromonadales	f__Alteromonadaceae	g__HB2-32-21	unclassified
Otu000823	81	0	0	unclassified	NA	NA	NA	NA	NA	NA
Otu000824	9	14	57	k__Bacteria	unclassified	unclassified	unclassified	unclassified	unclassified	unclassified
Otu000825	3	4	73	k__Bacteria	p__Proteobacteria	c__Deltaproteobacteria	o__Desulfarculales	f__Desulfarculaceae	g__Desulfarculus	unclassified
Otu000826	3	3	74	k__Bacteria	p__Proteobacteria	c__Deltaproteobacteria	o__Desulfobacterales	f__Desulfobulbaceae	unclassified	unclassified
Otu000827	37	41	2	k__Bacteria	p__Bacteroidetes	c__Bacteroidia	o__Bacteroidales	f__Rikenellaceae	g__Blvii28	unclassified
Otu000828	6	11	63	k__Bacteria	p__Firmicutes	c__Clostridia	o__Clostridiales	f__Lachnospiraceae	unclassified	unclassified
Otu000829	4	16	59	k__Bacteria	p__Proteobacteria	c__Deltaproteobacteria	o__NB1-j	f__JTB38	unclassified	unclassified
Otu000830	25	13	41	k__Bacteria	p__GN02	c__BD1-5	unclassified	unclassified	unclassified	unclassified
Otu000831	10	15	54	k__Bacteria	p__Acidobacteria	c__Solibacteres	o__Solibacterales	f__[Bryobacteraceae]	g__Bryobacter	unclassified
Otu000832	17	8	54	k__Bacteria	p__Proteobacteria	c__Alphaproteobacteria	o__Rhodobacterales	f__Hyphomonadaceae	unclassified	unclassified
Otu000833	19	9	51	k__Bacteria	p__OD1	c__ABY1	unclassified	unclassified	unclassified	unclassified
Otu000834	8	8	62	k__Bacteria	p__Fibrobacteres	c__TG3	o__TG3-1	f__TSCOR003-O20	unclassified	unclassified
Otu000835	23	14	41	k__Bacteria	unclassified	unclassified	unclassified	unclassified	unclassified	unclassified
Otu000836	5	7	66	k__Bacteria	p__Proteobacteria	c__Deltaproteobacteria	o__Myxococcales	unclassified	unclassified	unclassified
Otu000837	12	13	53	k__Bacteria	p__OD1	c__ABY1	unclassified	unclassified	unclassified	unclassified
Otu000838	52	26	0	k__Bacteria	p__Gemmatimonadetes	c__Gemm-1	unclassified	unclassified	unclassified	unclassified
Otu000839	17	5	56	k__Bacteria	p__Spirochaetes	c__Spirochaetes	o__Spirochaetales	f__Spirochaetaceae	g__Treponema	unclassified
Otu000840	0	23	55	k__Bacteria	p__Proteobacteria	c__Deltaproteobacteria	o__Desulfobacterales	f__Desulfobulbaceae	unclassified	unclassified
Otu000841	77	1	0	k__Bacteria	p__Firmicutes	c__Bacilli	o__Lactobacillales	f__Lactobacillaceae	g__Lactobacillus	s__reuteri
Otu000842	15	17	46	k__Bacteria	p__Proteobacteria	c__Deltaproteobacteria	o__Desulfobacterales	f__Desulfobacteraceae	unclassified	unclassified
Otu000843	8	21	48	k__Bacteria	p__SR1	unclassified	unclassified	unclassified	unclassified	unclassified
Otu000844	34	20	23	k__Bacteria	p__OD1	c__ABY1	unclassified	unclassified	unclassified	unclassified
Otu000845	7	36	34	k__Bacteria	p__Spirochaetes	c__Spirochaetes	o__Spirochaetales	f__Spirochaetaceae	g__Treponema	unclassified
Otu000846	8	25	43	k__Bacteria	p__Tenericutes	c__Mollicutes	unclassified	unclassified	unclassified	unclassified
Otu000847	10	6	60	k__Bacteria	p__Chloroflexi	c__Anaerolineae	o__SBR1031	f__A4b	unclassified	unclassified
Otu000848	15	10	51	k__Bacteria	p__Proteobacteria	c__Alphaproteobacteria	o__Rhodobacterales	f__Rhodobacteraceae	unclassified	unclassified
Otu000849	0	0	76	k__Bacteria	p__Spirochaetes	c__Spirochaetes	o__M2PT2-76	unclassified	unclassified	unclassified
Otu000850	14	15	47	k__Bacteria	p__Firmicutes	c__Clostridia	o__Clostridiales	f__Clostridiaceae	g__Clostridium	unclassified
Otu000851	3	66	7	k__Bacteria	p__Acidobacteria	c__Solibacteres	o__Solibacterales	unclassified	unclassified	unclassified
Otu000852	5	15	56	k__Bacteria	p__GN02	c__3BR-5F	unclassified	unclassified	unclassified	unclassified
Otu000853	10	9	57	k__Bacteria	p__Spirochaetes	c__[Leptospirae]	o__[Leptospirales]	f__Sediment-4	unclassified	unclassified
Otu000854	2	1	73	k__Bacteria	p__Actinobacteria	c__Actinobacteria	o__Actinomycetales	unclassified	unclassified	unclassified
Otu000855	7	26	43	k__Bacteria	p__Proteobacteria	c__Deltaproteobacteria	o__Desulfobacterales	f__Desulfobacteraceae	unclassified	unclassified
Otu000856	12	3	61	k__Bacteria	p__OD1	c__ZB2	unclassified	unclassified	unclassified	unclassified
Otu000857	0	63	13	k__Bacteria	p__Proteobacteria	c__Gammaproteobacteria	o__Enterobacteriales	f__Enterobacteriaceae	g__Plesiomonas	s__shigelloides
Otu000858	3	63	10	k__Bacteria	p__Proteobacteria	c__Betaproteobacteria	o__Nitrosomonadales	f__Nitrosomonadaceae	unclassified	unclassified
Otu000859	0	11	65	k__Bacteria	p__Proteobacteria	c__Gammaproteobacteria	unclassified	unclassified	unclassified	unclassified
Otu000860	4	6	65	k__Bacteria	p__OD1	c__ZB2	unclassified	unclassified	unclassified	unclassified
Otu000861	19	21	35	k__Bacteria	unclassified	unclassified	unclassified	unclassified	unclassified	unclassified
Otu000862	62	13	0	k__Bacteria	p__Proteobacteria	c__Gammaproteobacteria	o__Pseudomonadales	f__Pseudomonadaceae	g__Pseudomonas	unclassified
Otu000863	5	19	51	k__Bacteria	p__Chloroflexi	c__Anaerolineae	o__envOPS12	unclassified	unclassified	unclassified
Otu000864	5	31	39	k__Bacteria	p__Proteobacteria	c__Betaproteobacteria	o__Rhodocyclales	f__Rhodocyclaceae	g__Dok59	unclassified
Otu000865	26	22	27	k__Bacteria	p__SR1	unclassified	unclassified	unclassified	unclassified	unclassified
Otu000866	12	8	54	k__Bacteria	p__Proteobacteria	c__Gammaproteobacteria	o__Xanthomonadales	f__Sinobacteraceae	unclassified	unclassified
Otu000867	16	27	31	k__Bacteria	p__Proteobacteria	c__Alphaproteobacteria	unclassified	unclassified	unclassified	unclassified
Otu000868	15	17	42	k__Bacteria	p__Bacteroidetes	c__Bacteroidia	o__Bacteroidales	f__Porphyromonadaceae	g__Paludibacter	unclassified
Otu000869	16	28	30	k__Bacteria	p__Verrucomicrobia	c__Verruco-5	o__WCHB1-41	f__RFP12	unclassified	unclassified
Otu000870	2	36	36	k__Bacteria	p__Tenericutes	c__Mollicutes	unclassified	unclassified	unclassified	unclassified
Otu000871	23	19	32	k__Bacteria	p__Verrucomicrobia	c__Opitutae	o__Opitutales	f__Opitutaceae	g__Opitutus	unclassified
Otu000872	5	20	49	k__Bacteria	p__Bacteroidetes	unclassified	unclassified	unclassified	unclassified	unclassified
Otu000873	0	0	74	k__Bacteria	p__Fibrobacteres	c__Fibrobacteria	o__258ds10	unclassified	unclassified	unclassified
Otu000874	14	10	50	k__Bacteria	p__Proteobacteria	c__Gammaproteobacteria	o__Xanthomonadales	f__Xanthomonadaceae	unclassified	unclassified
Otu000875	4	31	39	k__Bacteria	p__Bacteroidetes	c__Bacteroidia	o__Bacteroidales	f__Rikenellaceae	g__Blvii28	unclassified
Otu000876	11	9	54	k__Bacteria	p__Acidobacteria	c__iii1-8	o__DS-18	unclassified	unclassified	unclassified
Otu000877	2	33	38	k__Bacteria	p__Bacteroidetes	unclassified	unclassified	unclassified	unclassified	unclassified
Otu000878	6	16	51	k__Bacteria	p__Planctomycetes	c__Planctomycetia	o__Planctomycetales	f__Planctomycetaceae	g__Planctomyces	unclassified
Otu000879	2	8	63	k__Bacteria	p__Proteobacteria	c__Betaproteobacteria	o__Burkholderiales	f__Comamonadaceae	unclassified	unclassified
Otu000880	2	5	66	k__Bacteria	p__Firmicutes	c__Clostridia	o__Clostridiales	f__Clostridiaceae	g__Clostridium	unclassified
Otu000881	17	7	49	k__Bacteria	p__Proteobacteria	c__Deltaproteobacteria	o__Bdellovibrionales	f__Bdellovibrionaceae	g__Bdellovibrio	unclassified
Otu000882	3	6	64	k__Bacteria	p__TM7	c__TM7-3	o__Blgi18	unclassified	unclassified	unclassified
Otu000883	3	11	59	k__Bacteria	p__Firmicutes	c__Erysipelotrichi	o__Erysipelotrichales	f__Erysipelotrichaceae	g__Catenibacterium	unclassified
Otu000884	5	16	51	k__Bacteria	p__Spirochaetes	c__Spirochaetes	o__Spirochaetales	f__Spirochaetaceae	g__Treponema	unclassified
Otu000885	3	13	56	k__Bacteria	p__Proteobacteria	c__Gammaproteobacteria	unclassified	unclassified	unclassified	unclassified
Otu000886	11	8	53	k__Bacteria	p__Chloroflexi	c__Anaerolineae	o__Anaerolineales	f__Anaerolinaceae	g__Anaerolinea	unclassified
Otu000887	12	15	45	k__Bacteria	p__Bacteroidetes	c__Flavobacteriia	o__Flavobacteriales	f__Flavobacteriaceae	g__Flavobacterium	unclassified
Otu000888	6	9	57	k__Bacteria	p__TM7	c__TM7-1	unclassified	unclassified	unclassified	unclassified
Otu000889	16	16	40	k__Bacteria	p__OD1	c__ABY1	unclassified	unclassified	unclassified	unclassified
Otu000890	13	10	49	k__Bacteria	p__OD1	c__ZB2	unclassified	unclassified	unclassified	unclassified
Otu000891	9	7	56	k__Bacteria	p__Acidobacteria	c__Acidobacteria-6	o__iii1-15	unclassified	unclassified	unclassified
Otu000892	12	32	28	k__Bacteria	p__Chloroflexi	c__Anaerolineae	o__Anaerolineales	f__Anaerolinaceae	g__Anaerolinea	unclassified
Otu000893	12	7	53	k__Bacteria	p__Proteobacteria	c__Alphaproteobacteria	unclassified	unclassified	unclassified	unclassified
Otu000894	5	23	44	k__Bacteria	p__Verrucomicrobia	c__[Pedosphaerae]	o__[Pedosphaerales]	f__auto67_4W	unclassified	unclassified
Otu000895	12	1	59	k__Bacteria	p__Acidobacteria	c__Sva0725	o__Sva0725	unclassified	unclassified	unclassified
Otu000896	12	16	44	k__Bacteria	p__Proteobacteria	c__Deltaproteobacteria	o__Bdellovibrionales	f__Bdellovibrionaceae	g__Bdellovibrio	unclassified
Otu000897	9	2	60	k__Bacteria	p__Proteobacteria	c__Betaproteobacteria	o__Burkholderiales	f__Comamonadaceae	unclassified	unclassified
Otu000898	12	13	46	k__Bacteria	p__Proteobacteria	c__Epsilonproteobacteria	o__Campylobacterales	f__Helicobacteraceae	g__Sulfurimonas	unclassified
Otu000899	12	9	50	k__Bacteria	p__Proteobacteria	c__Gammaproteobacteria	o__Xanthomonadales	f__Sinobacteraceae	unclassified	unclassified
Otu000900	30	10	31	k__Bacteria	p__Verrucomicrobia	c__Verruco-5	o__WCHB1-41	f__RFP12	unclassified	unclassified
Otu000901	12	14	45	k__Bacteria	p__TM7	c__TM7-1	unclassified	unclassified	unclassified	unclassified
Otu000902	8	10	53	k__Bacteria	p__Proteobacteria	c__Gammaproteobacteria	o__Xanthomonadales	f__Xanthomonadaceae	unclassified	unclassified
Otu000903	21	21	29	k__Bacteria	p__Proteobacteria	c__Deltaproteobacteria	o__Syntrophobacterales	f__Syntrophaceae	unclassified	unclassified
Otu000904	15	18	38	k__Bacteria	unclassified	unclassified	unclassified	unclassified	unclassified	unclassified
Otu000905	4	64	3	k__Bacteria	p__Proteobacteria	c__Deltaproteobacteria	o__Desulfovibrionales	f__Desulfovibrionaceae	g__Desulfovibrio	s__oxamicus
Otu000906	2	4	65	k__Bacteria	p__Actinobacteria	c__Actinobacteria	o__Actinomycetales	unclassified	unclassified	unclassified
Otu000907	9	12	50	k__Bacteria	p__Firmicutes	c__Clostridia	o__Clostridiales	unclassified	unclassified	unclassified
Otu000908	9	7	55	k__Bacteria	p__Proteobacteria	c__Betaproteobacteria	o__Burkholderiales	unclassified	unclassified	unclassified
Otu000909	21	14	35	k__Bacteria	p__Proteobacteria	c__Alphaproteobacteria	o__BD7-3	unclassified	unclassified	unclassified
Otu000910	9	21	40	k__Bacteria	p__Bacteroidetes	c__[Saprospirae]	o__[Saprospirales]	f__Chitinophagaceae	unclassified	unclassified
Otu000911	22	21	27	k__Bacteria	p__Chloroflexi	c__Anaerolineae	o__envOPS12	unclassified	unclassified	unclassified
Otu000912	5	19	46	k__Bacteria	p__Firmicutes	c__Clostridia	o__Clostridiales	f__[Mogibacteriaceae]	unclassified	unclassified
Otu000913	15	16	39	k__Bacteria	unclassified	unclassified	unclassified	unclassified	unclassified	unclassified
Otu000914	25	6	39	k__Bacteria	p__OD1	c__ABY1	unclassified	unclassified	unclassified	unclassified
Otu000915	0	13	57	k__Bacteria	p__Proteobacteria	c__Betaproteobacteria	o__Burkholderiales	f__Comamonadaceae	unclassified	unclassified
Otu000916	2	2	66	k__Bacteria	p__Proteobacteria	c__Gammaproteobacteria	o__Xanthomonadales	f__Xanthomonadaceae	unclassified	unclassified
Otu000917	5	19	46	k__Bacteria	p__Verrucomicrobia	c__Opitutae	o__Opitutales	f__Opitutaceae	g__Opitutus	unclassified
Otu000918	1	5	64	k__Bacteria	p__Chloroflexi	c__Anaerolineae	o__envOPS12	unclassified	unclassified	unclassified
Otu000919	5	29	36	k__Bacteria	p__Proteobacteria	c__Deltaproteobacteria	o__Desulfobacterales	f__Desulfobacteraceae	unclassified	unclassified
Otu000920	11	8	51	k__Bacteria	p__Proteobacteria	c__Gammaproteobacteria	o__Xanthomonadales	f__Sinobacteraceae	unclassified	unclassified
Otu000921	5	19	45	k__Bacteria	p__Proteobacteria	c__Deltaproteobacteria	o__Desulfuromonadales	f__Geobacteraceae	g__Geobacter	unclassified
Otu000922	4	4	61	k__Bacteria	p__Bacteroidetes	c__Bacteroidia	o__Bacteroidales	f__Porphyromonadaceae	g__Paludibacter	unclassified
Otu000923	0	9	60	k__Bacteria	p__OC31	unclassified	unclassified	unclassified	unclassified	unclassified
Otu000924	8	5	56	k__Bacteria	p__Proteobacteria	c__Alphaproteobacteria	o__Rhizobiales	f__Hyphomicrobiaceae	g__Hyphomicrobium	unclassified
Otu000925	6	25	38	k__Bacteria	p__OD1	c__ABY1	unclassified	unclassified	unclassified	unclassified
Otu000926	1	9	59	k__Bacteria	p__Proteobacteria	c__Gammaproteobacteria	o__Pseudomonadales	f__Moraxellaceae	unclassified	unclassified
Otu000927	6	1	62	k__Bacteria	p__Actinobacteria	unclassified	unclassified	unclassified	unclassified	unclassified
Otu000928	13	15	41	k__Bacteria	p__Firmicutes	c__Clostridia	o__Clostridiales	f__Ruminococcaceae	unclassified	unclassified
Otu000929	14	35	20	k__Bacteria	p__Bacteroidetes	unclassified	unclassified	unclassified	unclassified	unclassified
Otu000930	6	6	57	k__Bacteria	p__Proteobacteria	c__Alphaproteobacteria	o__Sphingomonadales	f__Sphingomonadaceae	g__Kaistobacter	unclassified
Otu000931	6	7	56	k__Bacteria	p__Proteobacteria	c__Deltaproteobacteria	o__Desulfovibrionales	f__Desulfovibrionaceae	g__Desulfovibrio	s__putealis
Otu000932	2	8	58	k__Bacteria	p__Proteobacteria	c__Betaproteobacteria	o__Burkholderiales	f__Comamonadaceae	unclassified	unclassified
Otu000933	8	1	59	k__Bacteria	unclassified	unclassified	unclassified	unclassified	unclassified	unclassified
Otu000934	1	8	59	k__Bacteria	p__Proteobacteria	c__Gammaproteobacteria	unclassified	unclassified	unclassified	unclassified
Otu000935	8	14	46	k__Bacteria	p__Proteobacteria	c__Gammaproteobacteria	o__Pseudomonadales	f__Moraxellaceae	g__Alkanindiges	s__illinoisensis
Otu000936	9	19	40	k__Bacteria	p__Bacteroidetes	c__[Saprospirae]	o__[Saprospirales]	f__Chitinophagaceae	unclassified	unclassified
Otu000937	17	24	27	k__Bacteria	p__Chlorobi	c__BSV26	o__C20	unclassified	unclassified	unclassified
Otu000938	3	0	65	k__Bacteria	p__Chloroflexi	c__Ellin6529	unclassified	unclassified	unclassified	unclassified
Otu000939	24	13	30	k__Bacteria	p__Chloroflexi	c__Anaerolineae	o__Anaerolineales	f__Anaerolinaceae	g__Anaerolinea	s__thermolimosa
Otu000940	1	16	50	k__Bacteria	p__Verrucomicrobia	c__[Pedosphaerae]	o__[Pedosphaerales]	unclassified	unclassified	unclassified
Otu000941	18	6	43	k__Bacteria	p__OP8	c__OP8_2	unclassified	unclassified	unclassified	unclassified
Otu000942	10	14	43	k__Bacteria	p__Proteobacteria	c__Alphaproteobacteria	o__Rhodospirillales	f__Acetobacteraceae	unclassified	unclassified
Otu000943	18	25	24	unclassified	NA	NA	NA	NA	NA	NA
Otu000944	28	19	20	k__Bacteria	p__SR1	unclassified	unclassified	unclassified	unclassified	unclassified
Otu000945	6	17	44	k__Bacteria	p__Proteobacteria	c__Betaproteobacteria	unclassified	unclassified	unclassified	unclassified
Otu000946	13	15	39	k__Bacteria	unclassified	unclassified	unclassified	unclassified	unclassified	unclassified
Otu000947	5	8	54	k__Bacteria	p__Spirochaetes	c__[Leptospirae]	o__[Leptospirales]	f__Leptospiraceae	g__Leptonema	unclassified
Otu000948	12	17	38	k__Bacteria	p__Proteobacteria	c__Deltaproteobacteria	o__Desulfobacterales	f__Desulfobacteraceae	unclassified	unclassified
Otu000949	8	16	43	k__Bacteria	p__Proteobacteria	c__Betaproteobacteria	o__Burkholderiales	f__Comamonadaceae	unclassified	unclassified
Otu000950	18	6	43	k__Bacteria	p__Bacteroidetes	c__Sphingobacteriia	o__Sphingobacteriales	unclassified	unclassified	unclassified
Otu000951	29	5	33	k__Bacteria	p__Acidobacteria	c__iii1-8	o__SJA-36	unclassified	unclassified	unclassified
Otu000952	7	3	56	k__Bacteria	p__Proteobacteria	c__Gammaproteobacteria	o__Xanthomonadales	f__Xanthomonadaceae	unclassified	unclassified
Otu000953	12	15	39	k__Bacteria	unclassified	unclassified	unclassified	unclassified	unclassified	unclassified
Otu000954	16	27	23	k__Bacteria	p__Bacteroidetes	unclassified	unclassified	unclassified	unclassified	unclassified
Otu000955	9	28	29	k__Bacteria	p__OD1	c__ABY1	unclassified	unclassified	unclassified	unclassified
Otu000956	12	26	28	k__Bacteria	p__Proteobacteria	c__Deltaproteobacteria	o__Myxococcales	f__Polyangiaceae	unclassified	unclassified
Otu000957	5	15	46	k__Bacteria	p__Verrucomicrobia	c__[Pedosphaerae]	o__[Pedosphaerales]	unclassified	unclassified	unclassified
Otu000958	6	2	58	k__Bacteria	p__Actinobacteria	c__Actinobacteria	o__Bifidobacteriales	f__Bifidobacteriaceae	g__Bifidobacterium	s__adolescentis
Otu000959	10	24	31	k__Bacteria	p__Proteobacteria	c__Betaproteobacteria	o__Rhodocyclales	f__Rhodocyclaceae	g__Sulfuritalea	unclassified
Otu000960	6	24	35	k__Bacteria	p__Bacteroidetes	c__Cytophagia	o__Cytophagales	f__Cytophagaceae	unclassified	unclassified
Otu000961	8	12	45	k__Bacteria	p__Proteobacteria	c__Betaproteobacteria	o__Hydrogenophilales	f__Hydrogenophilaceae	g__Thiobacillus	unclassified
Otu000962	2	18	45	k__Bacteria	p__Proteobacteria	c__Betaproteobacteria	o__Gallionellales	f__Gallionellaceae	g__Gallionella	unclassified
Otu000963	12	19	34	k__Bacteria	p__OD1	c__ABY1	unclassified	unclassified	unclassified	unclassified
Otu000964	8	20	37	k__Bacteria	p__OD1	c__ZB2	unclassified	unclassified	unclassified	unclassified
Otu000965	5	16	44	k__Bacteria	unclassified	unclassified	unclassified	unclassified	unclassified	unclassified
Otu000966	14	7	44	k__Bacteria	p__Bacteroidetes	unclassified	unclassified	unclassified	unclassified	unclassified
Otu000967	1	19	45	k__Bacteria	p__Proteobacteria	c__Betaproteobacteria	o__Burkholderiales	f__Comamonadaceae	g__Rubrivivax	s__gelatinosus
Otu000968	9	7	49	k__Bacteria	p__Planctomycetes	c__Planctomycetia	o__Gemmatales	f__Gemmataceae	g__Gemmata	unclassified
Otu000969	6	18	41	k__Bacteria	p__Proteobacteria	c__Alphaproteobacteria	o__BD7-3	unclassified	unclassified	unclassified
Otu000970	37	8	19	k__Bacteria	unclassified	unclassified	unclassified	unclassified	unclassified	unclassified
Otu000971	10	13	41	k__Bacteria	p__Proteobacteria	c__Alphaproteobacteria	o__BD7-3	unclassified	unclassified	unclassified
Otu000972	0	6	58	k__Bacteria	p__Spirochaetes	c__Spirochaetes	o__Spirochaetales	f__Spirochaetaceae	g__Treponema	unclassified
Otu000973	14	12	38	k__Bacteria	p__Chloroflexi	c__Anaerolineae	o__SBR1031	unclassified	unclassified	unclassified
Otu000974	6	58	0	k__Bacteria	p__GN02	c__BD1-5	unclassified	unclassified	unclassified	unclassified
Otu000975	2	2	60	k__Bacteria	unclassified	unclassified	unclassified	unclassified	unclassified	unclassified
Otu000976	9	9	46	k__Bacteria	p__Proteobacteria	c__Alphaproteobacteria	o__Caulobacterales	f__Caulobacteraceae	g__Phenylobacterium	unclassified
Otu000977	17	21	26	k__Bacteria	p__Verrucomicrobia	c__[Spartobacteria]	o__[Chthoniobacterales]	f__[Chthoniobacteraceae]	g__Chthoniobacter	unclassified
Otu000978	31	8	25	k__Bacteria	unclassified	unclassified	unclassified	unclassified	unclassified	unclassified
Otu000979	4	4	56	k__Bacteria	p__Proteobacteria	c__Alphaproteobacteria	o__Rhodobacterales	f__Rhodobacteraceae	g__Paracoccus	s__aminovorans
Otu000980	12	11	41	k__Bacteria	p__Proteobacteria	c__Deltaproteobacteria	o__Myxococcales	f__Haliangiaceae	unclassified	unclassified
Otu000981	2	22	39	k__Bacteria	p__Bacteroidetes	unclassified	unclassified	unclassified	unclassified	unclassified
Otu000982	7	7	49	k__Bacteria	p__Proteobacteria	c__Gammaproteobacteria	o__Xanthomonadales	f__Xanthomonadaceae	g__Pseudoxanthomonas	unclassified
Otu000983	5	29	29	k__Bacteria	p__Bacteroidetes	c__Bacteroidia	o__Bacteroidales	f__VC21_Bac22	unclassified	unclassified
Otu000984	7	11	45	k__Bacteria	p__Chlorobi	c__OPB56	unclassified	unclassified	unclassified	unclassified
Otu000985	7	20	36	k__Bacteria	p__Bacteroidetes	c__Cytophagia	o__Cytophagales	f__Cyclobacteriaceae	g__Algoriphagus	s__aquaeductus
Otu000986	57	3	3	k__Bacteria	p__Bacteroidetes	c__Bacteroidia	o__Bacteroidales	f__Porphyromonadaceae	unclassified	unclassified
Otu000987	12	15	36	k__Bacteria	p__Verrucomicrobia	c__[Pedosphaerae]	o__[Pedosphaerales]	unclassified	unclassified	unclassified
Otu000988	9	8	46	k__Bacteria	p__Proteobacteria	c__Alphaproteobacteria	o__Caulobacterales	f__Caulobacteraceae	unclassified	unclassified
Otu000989	15	22	26	k__Bacteria	p__Proteobacteria	c__Alphaproteobacteria	unclassified	unclassified	unclassified	unclassified
Otu000990	15	16	32	k__Bacteria	p__Acidobacteria	c__AT-s54	unclassified	unclassified	unclassified	unclassified
Otu000991	6	10	47	k__Bacteria	p__Proteobacteria	c__Gammaproteobacteria	unclassified	unclassified	unclassified	unclassified
Otu000992	3	6	53	k__Bacteria	p__TM7	c__TM7-3	o__EW055	unclassified	unclassified	unclassified
Otu000993	8	28	26	k__Bacteria	p__Proteobacteria	c__Deltaproteobacteria	o__Myxococcales	f__0319-6G20	unclassified	unclassified
Otu000994	5	11	46	k__Bacteria	p__Proteobacteria	c__Gammaproteobacteria	unclassified	unclassified	unclassified	unclassified
Otu000995	16	22	24	k__Bacteria	p__Proteobacteria	c__Deltaproteobacteria	o__Desulfobacterales	f__Desulfobacteraceae	g__Desulfococcus	unclassified
Otu000996	9	8	45	k__Bacteria	p__Proteobacteria	c__Deltaproteobacteria	o__Syntrophobacterales	f__Syntrophobacteraceae	unclassified	unclassified
Otu000997	4	16	42	k__Bacteria	p__Proteobacteria	c__Betaproteobacteria	o__Burkholderiales	f__Comamonadaceae	g__Leptothrix	unclassified
Otu000998	0	47	15	k__Bacteria	p__Proteobacteria	c__Gammaproteobacteria	o__Pseudomonadales	f__Moraxellaceae	g__Acinetobacter	unclassified
Otu000999	5	12	45	k__Bacteria	p__Proteobacteria	c__Deltaproteobacteria	o__Desulfobacterales	f__Desulfobacteraceae	unclassified	unclassified
Otu001000	6	26	30	k__Bacteria	p__OD1	c__ZB2	unclassified	unclassified	unclassified	unclassified
Otu001001	6	31	25	k__Bacteria	p__Proteobacteria	c__Deltaproteobacteria	o__Desulfobacterales	f__Desulfobulbaceae	g__Desulfobulbus	unclassified
Otu001002	2	11	49	k__Bacteria	p__Actinobacteria	c__Actinobacteria	o__Actinomycetales	f__Nocardioidaceae	unclassified	unclassified
Otu001003	7	22	33	k__Bacteria	p__Chlorobi	c__Ignavibacteria	o__Ignavibacteriales	f__[Melioribacteraceae]	unclassified	unclassified
Otu001004	19	18	25	k__Bacteria	p__OP11	c__WCHB1-64	unclassified	unclassified	unclassified	unclassified
Otu001005	15	21	25	k__Bacteria	p__Nitrospirae	c__Nitrospira	o__Nitrospirales	f__[Thermodesulfovibrionaceae]	g__GOUTA19	unclassified
Otu001006	22	24	15	k__Bacteria	p__Proteobacteria	c__Deltaproteobacteria	o__Desulfobacterales	f__Desulfobulbaceae	unclassified	unclassified
Otu001007	4	5	52	k__Bacteria	p__Proteobacteria	c__Gammaproteobacteria	o__Alteromonadales	f__Alteromonadaceae	g__HB2-32-21	unclassified
Otu001008	15	10	36	k__Bacteria	p__Proteobacteria	c__Betaproteobacteria	o__SC-I-84	unclassified	unclassified	unclassified
Otu001009	2	10	49	k__Bacteria	p__Proteobacteria	c__Betaproteobacteria	o__Rhodocyclales	f__Rhodocyclaceae	g__Azoarcus	unclassified
Otu001010	13	11	37	k__Bacteria	p__OD1	c__ZB2	unclassified	unclassified	unclassified	unclassified
Otu001011	12	16	33	k__Bacteria	p__Bacteroidetes	unclassified	unclassified	unclassified	unclassified	unclassified
Otu001012	1	1	59	k__Bacteria	p__Fibrobacteres	c__Fibrobacteria	o__Ucp1540	unclassified	unclassified	unclassified
Otu001013	2	3	56	k__Bacteria	p__Proteobacteria	c__Deltaproteobacteria	o__Desulfobacterales	f__Desulfobacteraceae	unclassified	unclassified
Otu001014	22	15	24	k__Bacteria	p__Verrucomicrobia	c__[Pedosphaerae]	o__[Pedosphaerales]	f__Ellin517	unclassified	unclassified
Otu001015	18	4	39	k__Bacteria	p__OD1	c__ABY1	unclassified	unclassified	unclassified	unclassified
Otu001016	1	11	49	k__Bacteria	p__Proteobacteria	c__Deltaproteobacteria	o__Bdellovibrionales	f__Bdellovibrionaceae	g__Bdellovibrio	unclassified
Otu001017	2	25	34	k__Bacteria	p__Proteobacteria	c__Deltaproteobacteria	o__Bdellovibrionales	f__Bdellovibrionaceae	g__Bdellovibrio	unclassified
Otu001018	19	15	27	k__Bacteria	p__Chloroflexi	c__Anaerolineae	o__Anaerolineales	f__Anaerolinaceae	g__Anaerolinea	unclassified
Otu001019	19	17	25	k__Bacteria	p__Verrucomicrobia	c__Opitutae	o__Opitutales	f__Opitutaceae	g__Opitutus	unclassified
Otu001020	7	14	40	k__Bacteria	p__Spirochaetes	c__[Leptospirae]	o__[Leptospirales]	f__Sediment-4	g__SJA-88	unclassified
Otu001021	9	14	38	k__Bacteria	p__Verrucomicrobia	c__Opitutae	o__Opitutales	f__Opitutaceae	g__Opitutus	unclassified
Otu001022	10	9	41	k__Bacteria	p__Spirochaetes	c__[Brevinematae]	o__[Brevinematales]	unclassified	unclassified	unclassified
Otu001023	6	9	45	k__Bacteria	p__WS6	c__SC72	o__MAT-CR-H2-G03	unclassified	unclassified	unclassified
Otu001024	16	18	26	k__Bacteria	p__WS6	c__B142	unclassified	unclassified	unclassified	unclassified
Otu001025	10	45	5	k__Bacteria	p__Acidobacteria	c__Solibacteres	o__Solibacterales	unclassified	unclassified	unclassified
Otu001026	11	10	39	k__Bacteria	p__Proteobacteria	c__Deltaproteobacteria	o__Desulfuromonadales	f__Geobacteraceae	g__Geobacter	unclassified
Otu001027	16	22	22	k__Bacteria	p__Bacteroidetes	c__Bacteroidia	o__Bacteroidales	f__SB-1	unclassified	unclassified
Otu001028	14	26	20	k__Bacteria	p__Bacteroidetes	c__Flavobacteriia	o__Flavobacteriales	f__Flavobacteriaceae	g__Flavobacterium	unclassified
Otu001029	6	13	41	k__Bacteria	unclassified	unclassified	unclassified	unclassified	unclassified	unclassified
Otu001030	12	16	32	k__Bacteria	p__Proteobacteria	c__Betaproteobacteria	o__Burkholderiales	f__Comamonadaceae	unclassified	unclassified
Otu001031	4	12	44	k__Bacteria	p__Proteobacteria	c__Betaproteobacteria	o__Rhodocyclales	f__Rhodocyclaceae	unclassified	unclassified
Otu001032	20	17	22	k__Bacteria	p__GN04	c__GN15	unclassified	unclassified	unclassified	unclassified
Otu001033	21	0	38	k__Bacteria	p__OD1	c__ZB2	unclassified	unclassified	unclassified	unclassified
Otu001034	0	0	59	k__Bacteria	p__Spirochaetes	c__[Leptospirae]	o__[Leptospirales]	f__Leptospiraceae	g__Leptospira	unclassified
Otu001035	13	13	33	k__Bacteria	p__Proteobacteria	c__Alphaproteobacteria	o__BD7-3	unclassified	unclassified	unclassified
Otu001036	5	0	54	k__Bacteria	p__Planctomycetes	c__Planctomycetia	o__Pirellulales	f__Pirellulaceae	g__Pirellula	unclassified
Otu001037	19	8	32	k__Bacteria	p__Firmicutes	c__Clostridia	o__Clostridiales	f__Ruminococcaceae	g__Faecalibacterium	s__prausnitzii
Otu001038	5	18	36	k__Bacteria	p__Bacteroidetes	c__Flavobacteriia	o__Flavobacteriales	f__Flavobacteriaceae	g__Flavobacterium	unclassified
Otu001039	21	19	19	k__Bacteria	p__Bacteroidetes	c__Bacteroidia	o__Bacteroidales	unclassified	unclassified	unclassified
Otu001040	8	26	25	k__Bacteria	p__Chlorobi	c__OPB56	unclassified	unclassified	unclassified	unclassified
Otu001041	3	12	44	k__Bacteria	p__Chlorobi	c__OPB56	unclassified	unclassified	unclassified	unclassified
Otu001042	7	22	30	k__Bacteria	p__Chlorobi	c__BSV26	o__C20	unclassified	unclassified	unclassified
Otu001043	7	5	47	k__Bacteria	p__Bacteroidetes	c__[Saprospirae]	o__[Saprospirales]	f__Chitinophagaceae	unclassified	unclassified
Otu001044	2	14	43	k__Bacteria	p__Proteobacteria	c__Deltaproteobacteria	o__Bdellovibrionales	f__Bdellovibrionaceae	g__Bdellovibrio	unclassified
Otu001045	8	6	45	k__Bacteria	p__Chloroflexi	c__Anaerolineae	unclassified	unclassified	unclassified	unclassified
Otu001046	7	5	47	k__Bacteria	p__Chlamydiae	c__Chlamydiia	o__Chlamydiales	unclassified	unclassified	unclassified
Otu001047	11	31	17	k__Bacteria	p__Proteobacteria	c__Deltaproteobacteria	o__Desulfuromonadales	f__Pelobacteraceae	unclassified	unclassified
Otu001048	5	15	39	k__Bacteria	p__Bacteroidetes	c__[Saprospirae]	o__[Saprospirales]	f__Chitinophagaceae	g__Lacibacter	s__cauensis
Otu001049	5	18	36	k__Bacteria	p__Proteobacteria	c__Alphaproteobacteria	o__Rhodospirillales	f__Rhodospirillaceae	unclassified	unclassified
Otu001050	0	6	52	k__Bacteria	p__Proteobacteria	c__Deltaproteobacteria	o__Desulfobacterales	f__Desulfobacteraceae	g__Desulforegula	s__conservatrix
Otu001051	16	14	28	k__Bacteria	p__Spirochaetes	c__Spirochaetes	o__Spirochaetales	f__Spirochaetaceae	g__HAW-RM37	unclassified
Otu001052	4	16	38	k__Bacteria	p__Proteobacteria	c__Alphaproteobacteria	unclassified	unclassified	unclassified	unclassified
Otu001053	23	12	23	k__Bacteria	p__Proteobacteria	c__Deltaproteobacteria	o__Desulfuromonadales	f__Geobacteraceae	g__Geobacter	s__lovleyi
Otu001054	7	12	39	k__Bacteria	p__Bacteroidetes	unclassified	unclassified	unclassified	unclassified	unclassified
Otu001055	10	18	30	k__Bacteria	p__Acidobacteria	c__Solibacteres	o__Solibacterales	unclassified	unclassified	unclassified
Otu001056	15	27	16	k__Bacteria	p__Proteobacteria	c__Deltaproteobacteria	o__Bdellovibrionales	f__Bdellovibrionaceae	g__Bdellovibrio	unclassified
Otu001057	3	7	48	k__Bacteria	p__Proteobacteria	c__Deltaproteobacteria	unclassified	unclassified	unclassified	unclassified
Otu001058	58	0	0	unclassified	NA	NA	NA	NA	NA	NA
Otu001059	5	6	47	k__Bacteria	p__Bacteroidetes	c__Bacteroidia	o__Bacteroidales	f__Marinilabiaceae	unclassified	unclassified
Otu001060	14	28	16	k__Bacteria	p__Bacteroidetes	c__Bacteroidia	o__Bacteroidales	unclassified	unclassified	unclassified
Otu001061	6	7	45	k__Bacteria	p__Nitrospirae	c__Nitrospira	o__Nitrospirales	f__Nitrospiraceae	g__Nitrospira	unclassified
Otu001062	6	12	40	k__Bacteria	p__Proteobacteria	c__Alphaproteobacteria	unclassified	unclassified	unclassified	unclassified
Otu001063	3	3	52	k__Bacteria	p__Proteobacteria	c__Alphaproteobacteria	o__Rhodobacterales	f__Rhodobacteraceae	g__Rhodobacter	unclassified
Otu001064	6	5	47	k__Bacteria	p__WPS-2	unclassified	unclassified	unclassified	unclassified	unclassified
Otu001065	4	6	47	k__Bacteria	p__Acidobacteria	c__Holophagae	o__Holophagales	f__Holophagaceae	unclassified	unclassified
Otu001066	12	19	26	k__Bacteria	p__OP3	c__PBS-25	unclassified	unclassified	unclassified	unclassified
Otu001067	3	31	23	k__Bacteria	p__Proteobacteria	c__Deltaproteobacteria	o__Desulfobacterales	f__Desulfobacteraceae	unclassified	unclassified
Otu001068	2	6	49	k__Bacteria	p__Proteobacteria	c__Deltaproteobacteria	o__Syntrophobacterales	f__Syntrophobacteraceae	unclassified	unclassified
Otu001069	7	2	48	k__Bacteria	p__Chloroflexi	c__TK17	o__mle1-48	unclassified	unclassified	unclassified
Otu001070	5	15	37	k__Bacteria	p__OD1	c__ZB2	unclassified	unclassified	unclassified	unclassified
Otu001071	9	7	41	k__Bacteria	p__Proteobacteria	c__Betaproteobacteria	unclassified	unclassified	unclassified	unclassified
Otu001072	7	7	43	k__Bacteria	p__Proteobacteria	c__Gammaproteobacteria	o__Xanthomonadales	f__Sinobacteraceae	unclassified	unclassified
Otu001073	15	5	37	k__Bacteria	p__Spirochaetes	c__Spirochaetes	o__Spirochaetales	f__Spirochaetaceae	g__Treponema	unclassified
Otu001074	4	3	50	k__Bacteria	p__Proteobacteria	c__Alphaproteobacteria	o__Rhizobiales	f__Hyphomicrobiaceae	g__Rhodoplanes	unclassified
Otu001075	13	7	37	k__Bacteria	unclassified	unclassified	unclassified	unclassified	unclassified	unclassified
Otu001076	9	4	44	k__Bacteria	p__Proteobacteria	c__Alphaproteobacteria	o__Rhodospirillales	f__Rhodospirillaceae	unclassified	unclassified
Otu001077	5	6	46	k__Bacteria	p__Proteobacteria	c__Deltaproteobacteria	o__MIZ46	unclassified	unclassified	unclassified
Otu001078	6	23	27	k__Bacteria	p__Bacteroidetes	unclassified	unclassified	unclassified	unclassified	unclassified
Otu001079	7	10	39	k__Bacteria	p__Proteobacteria	c__Betaproteobacteria	o__Rhodocyclales	f__Rhodocyclaceae	g__Georgfuchsia	s__toluolica
Otu001080	7	8	41	k__Bacteria	p__Proteobacteria	c__Betaproteobacteria	o__Rhodocyclales	f__Rhodocyclaceae	g__Denitratisoma	unclassified
Otu001081	0	13	43	k__Bacteria	p__Bacteroidetes	c__Bacteroidia	o__Bacteroidales	unclassified	unclassified	unclassified
Otu001082	2	47	7	k__Bacteria	p__Proteobacteria	c__Deltaproteobacteria	o__Desulfobacterales	f__Desulfobulbaceae	g__Desulfobulbus	unclassified
Otu001083	18	2	36	k__Bacteria	p__Actinobacteria	c__Acidimicrobiia	o__Acidimicrobiales	f__koll13	unclassified	unclassified
Otu001084	21	11	24	k__Bacteria	p__OP11	c__WCHB1-64	unclassified	unclassified	unclassified	unclassified
Otu001085	13	17	26	k__Bacteria	p__Bacteroidetes	unclassified	unclassified	unclassified	unclassified	unclassified
Otu001086	0	2	54	k__Bacteria	p__Verrucomicrobia	c__[Pedosphaerae]	o__[Pedosphaerales]	unclassified	unclassified	unclassified
Otu001087	25	7	24	k__Bacteria	unclassified	unclassified	unclassified	unclassified	unclassified	unclassified
Otu001088	15	21	20	k__Bacteria	p__Verrucomicrobia	c__[Pedosphaerae]	o__[Pedosphaerales]	f__[Pedosphaeraceae]	g__Pedosphaera	unclassified
Otu001089	4	11	41	k__Bacteria	p__Actinobacteria	c__OPB41	unclassified	unclassified	unclassified	unclassified
Otu001090	29	7	20	k__Bacteria	p__Planctomycetes	c__Phycisphaerae	o__Phycisphaerales	f__Phycisphaeraceae	unclassified	unclassified
Otu001091	8	5	43	k__Bacteria	p__Acidobacteria	c__[Chloracidobacteria]	o__RB41	f__Ellin6075	unclassified	unclassified
Otu001092	0	6	50	k__Bacteria	p__Proteobacteria	c__Deltaproteobacteria	o__Myxococcales	f__0319-6G20	unclassified	unclassified
Otu001093	4	0	52	k__Bacteria	p__Chloroflexi	c__Gitt-GS-136	unclassified	unclassified	unclassified	unclassified
Otu001094	40	10	5	k__Bacteria	p__Chloroflexi	c__Anaerolineae	o__GCA004	unclassified	unclassified	unclassified
Otu001095	2	6	47	k__Bacteria	p__Spirochaetes	c__[Leptospirae]	o__[Leptospirales]	f__Leptospiraceae	g__Turneriella	unclassified
Otu001096	9	3	43	k__Bacteria	p__Proteobacteria	c__Betaproteobacteria	unclassified	unclassified	unclassified	unclassified
Otu001097	3	18	34	k__Bacteria	p__Synergistetes	c__Synergistia	o__Synergistales	f__Synergistaceae	g__vadinCA02	unclassified
Otu001098	10	14	31	k__Bacteria	p__Firmicutes	c__Clostridia	o__Clostridiales	unclassified	unclassified	unclassified
Otu001099	18	15	22	k__Bacteria	p__Chloroflexi	c__Anaerolineae	o__GCA004	unclassified	unclassified	unclassified
Otu001100	4	20	31	k__Bacteria	p__Proteobacteria	c__Deltaproteobacteria	o__Desulfobacterales	f__Desulfobacteraceae	g__Desulfococcus	unclassified
Otu001101	13	14	28	k__Bacteria	p__Chlamydiae	c__Chlamydiia	o__Chlamydiales	f__Rhabdochlamydiaceae	g__Candidatus_Rhabdochlamydia	unclassified
Otu001102	0	8	47	k__Bacteria	p__Proteobacteria	c__Gammaproteobacteria	unclassified	unclassified	unclassified	unclassified
Otu001103	5	11	39	unclassified	NA	NA	NA	NA	NA	NA
Otu001104	12	4	39	k__Bacteria	p__Acidobacteria	c__Acidobacteria-6	o__CCU21	unclassified	unclassified	unclassified
Otu001105	8	15	32	k__Bacteria	p__Spirochaetes	c__[Brevinematae]	o__[Brevinematales]	unclassified	unclassified	unclassified
Otu001106	0	19	36	k__Bacteria	p__Proteobacteria	c__TA18	o__PHOS-HD29	unclassified	unclassified	unclassified
Otu001107	1	18	36	k__Bacteria	p__Proteobacteria	c__Deltaproteobacteria	o__Bdellovibrionales	f__Bacteriovoracaceae	g__Peredibacter	s__starrii
Otu001108	3	9	42	k__Bacteria	p__Proteobacteria	c__Deltaproteobacteria	o__Desulfobacterales	f__Desulfobulbaceae	unclassified	unclassified
Otu001109	7	8	39	k__Bacteria	p__OD1	c__ZB2	unclassified	unclassified	unclassified	unclassified
Otu001110	2	17	35	k__Bacteria	p__Bacteroidetes	c__Bacteroidia	o__Bacteroidales	f__BA008	unclassified	unclassified
Otu001111	4	5	45	k__Bacteria	p__Chloroflexi	c__Anaerolineae	o__Caldilineales	f__Caldilineaceae	g__Caldilinea	unclassified
Otu001112	1	6	47	k__Bacteria	unclassified	unclassified	unclassified	unclassified	unclassified	unclassified
Otu001113	9	5	40	k__Bacteria	p__Proteobacteria	c__Deltaproteobacteria	o__Myxococcales	f__OM27	unclassified	unclassified
Otu001114	1	29	24	k__Bacteria	unclassified	unclassified	unclassified	unclassified	unclassified	unclassified
Otu001115	11	8	35	k__Bacteria	p__Acidobacteria	c__iii1-8	o__DS-18	unclassified	unclassified	unclassified
Otu001116	10	11	33	k__Bacteria	p__Chloroflexi	c__Anaerolineae	o__envOPS12	unclassified	unclassified	unclassified
Otu001117	1	8	45	k__Bacteria	p__Proteobacteria	c__Deltaproteobacteria	o__Myxococcales	f__Polyangiaceae	unclassified	unclassified
Otu001118	10	20	24	k__Bacteria	p__Proteobacteria	c__Deltaproteobacteria	o__Desulfobacterales	f__Desulfobacteraceae	g__Desulfococcus	unclassified
Otu001119	0	10	44	k__Bacteria	p__Bacteroidetes	c__Cytophagia	o__Cytophagales	unclassified	unclassified	unclassified
Otu001120	14	32	8	k__Bacteria	p__Chlorobi	c__OPB56	unclassified	unclassified	unclassified	unclassified
Otu001121	15	5	34	k__Bacteria	p__Verrucomicrobia	c__[Pedosphaerae]	o__[Pedosphaerales]	unclassified	unclassified	unclassified
Otu001122	8	22	24	k__Bacteria	p__Proteobacteria	c__Alphaproteobacteria	o__BD7-3	unclassified	unclassified	unclassified
Otu001123	4	20	30	k__Bacteria	p__Chlorobi	c__BSV26	o__VC38	unclassified	unclassified	unclassified
Otu001124	2	13	39	k__Bacteria	p__OD1	c__ZB2	unclassified	unclassified	unclassified	unclassified
Otu001125	8	24	22	k__Bacteria	p__OD1	c__ZB2	unclassified	unclassified	unclassified	unclassified
Otu001126	41	7	5	k__Bacteria	p__OD1	c__ABY1	unclassified	unclassified	unclassified	unclassified
Otu001127	14	5	34	k__Bacteria	p__Planctomycetes	c__Phycisphaerae	o__WD2101	unclassified	unclassified	unclassified
Otu001128	12	16	25	k__Bacteria	p__Bacteroidetes	c__Flavobacteriia	o__Flavobacteriales	f__Flavobacteriaceae	g__Flavobacterium	s__succinicans
Otu001129	0	11	42	k__Bacteria	p__Proteobacteria	c__Gammaproteobacteria	unclassified	unclassified	unclassified	unclassified
Otu001130	8	9	36	k__Bacteria	p__Proteobacteria	c__Deltaproteobacteria	o__Desulfobacterales	f__Desulfobulbaceae	unclassified	unclassified
Otu001131	0	4	49	k__Bacteria	p__Proteobacteria	c__Deltaproteobacteria	o__Desulfobacterales	f__Desulfobacteraceae	unclassified	unclassified
Otu001132	14	12	27	k__Bacteria	p__OD1	c__ABY1	unclassified	unclassified	unclassified	unclassified
Otu001133	32	2	19	k__Bacteria	p__OP11	c__WCHB1-64	o__K2-4-19	unclassified	unclassified	unclassified
Otu001134	4	11	38	k__Bacteria	p__Proteobacteria	c__Deltaproteobacteria	o__Myxococcales	f__Polyangiaceae	unclassified	unclassified
Otu001135	5	4	44	k__Bacteria	p__Proteobacteria	c__Betaproteobacteria	o__Burkholderiales	f__Comamonadaceae	unclassified	unclassified
Otu001136	0	2	51	k__Bacteria	p__Fibrobacteres	c__Fibrobacteria	o__258ds10	unclassified	unclassified	unclassified
Otu001137	20	6	27	k__Bacteria	p__Bacteroidetes	unclassified	unclassified	unclassified	unclassified	unclassified
Otu001138	2	26	25	k__Bacteria	p__Proteobacteria	c__Deltaproteobacteria	o__Desulfuromonadales	f__Geobacteraceae	g__Geobacter	unclassified
Otu001139	2	22	29	k__Bacteria	p__Proteobacteria	c__Deltaproteobacteria	o__Desulfarculales	f__Desulfarculaceae	unclassified	unclassified
Otu001140	25	5	23	k__Bacteria	p__WS6	c__SC72	o__A-2AF	unclassified	unclassified	unclassified
Otu001141	1	28	24	k__Bacteria	p__Proteobacteria	c__Alphaproteobacteria	o__Caulobacterales	f__Caulobacteraceae	g__Brevundimonas	s__vesicularis
Otu001142	22	9	22	unclassified	NA	NA	NA	NA	NA	NA
Otu001143	4	24	25	k__Bacteria	p__Bacteroidetes	c__Cytophagia	o__Cytophagales	f__Cytophagaceae	g__Runella	unclassified
Otu001144	14	23	15	k__Bacteria	p__Chloroflexi	c__Anaerolineae	unclassified	unclassified	unclassified	unclassified
Otu001145	5	3	44	k__Bacteria	p__Acidobacteria	c__Holophagae	o__Holophagales	f__Holophagaceae	unclassified	unclassified
Otu001146	28	7	17	k__Bacteria	p__OD1	c__ABY1	unclassified	unclassified	unclassified	unclassified
Otu001147	18	9	25	k__Bacteria	p__Bacteroidetes	unclassified	unclassified	unclassified	unclassified	unclassified
Otu001148	7	11	34	k__Bacteria	p__Spirochaetes	c__Spirochaetes	o__Spirochaetales	f__Spirochaetaceae	g__Treponema	unclassified
Otu001149	17	10	25	k__Bacteria	p__OD1	c__ABY1	unclassified	unclassified	unclassified	unclassified
Otu001150	23	13	16	k__Bacteria	p__Spirochaetes	c__Spirochaetes	o__Spirochaetales	f__Spirochaetaceae	g__Treponema	unclassified
Otu001151	5	18	29	k__Bacteria	p__Proteobacteria	c__Deltaproteobacteria	o__Desulfobacterales	f__Desulfobacteraceae	g__Desulfococcus	unclassified
Otu001152	16	11	25	k__Bacteria	p__Proteobacteria	c__Deltaproteobacteria	o__Bdellovibrionales	f__Bdellovibrionaceae	g__Bdellovibrio	unclassified
Otu001153	8	15	29	k__Bacteria	p__Proteobacteria	c__Deltaproteobacteria	o__Bdellovibrionales	f__Bdellovibrionaceae	g__Bdellovibrio	unclassified
Otu001154	10	19	23	k__Bacteria	p__OD1	c__ABY1	unclassified	unclassified	unclassified	unclassified
Otu001155	8	16	28	k__Bacteria	p__Proteobacteria	c__Deltaproteobacteria	o__Desulfobacterales	f__Desulfobacteraceae	unclassified	unclassified
Otu001156	10	19	23	k__Bacteria	unclassified	unclassified	unclassified	unclassified	unclassified	unclassified
Otu001157	6	4	42	k__Bacteria	p__Proteobacteria	c__Betaproteobacteria	o__Burkholderiales	f__Comamonadaceae	unclassified	unclassified
Otu001158	12	10	30	k__Bacteria	p__Bacteroidetes	c__Flavobacteriia	o__Flavobacteriales	f__Flavobacteriaceae	g__Flavobacterium	unclassified
Otu001159	1	3	47	k__Bacteria	p__Proteobacteria	c__Gammaproteobacteria	o__Xanthomonadales	f__Xanthomonadaceae	g__Lysobacter	s__brunescens
Otu001160	4	10	37	k__Bacteria	p__Acidobacteria	c__Acidobacteria-6	o__iii1-15	unclassified	unclassified	unclassified
Otu001161	4	3	44	k__Bacteria	p__Planctomycetes	c__vadinHA49	o__DH61	unclassified	unclassified	unclassified
Otu001162	7	0	44	k__Bacteria	p__Proteobacteria	c__Gammaproteobacteria	o__Xanthomonadales	f__Xanthomonadaceae	unclassified	unclassified
Otu001163	10	8	33	k__Bacteria	p__Proteobacteria	c__Betaproteobacteria	o__Rhodocyclales	f__Rhodocyclaceae	g__Sulfuritalea	unclassified
Otu001164	3	16	32	k__Bacteria	p__Bacteroidetes	c__[Saprospirae]	o__[Saprospirales]	f__Chitinophagaceae	g__Sediminibacterium	unclassified
Otu001165	9	9	33	k__Bacteria	p__Proteobacteria	c__Deltaproteobacteria	o__Myxococcales	f__Myxococcaceae	g__Anaeromyxobacter	unclassified
Otu001166	3	8	40	k__Bacteria	p__Proteobacteria	c__Deltaproteobacteria	o__Myxococcales	f__0319-6G20	unclassified	unclassified
Otu001167	15	2	34	k__Bacteria	unclassified	unclassified	unclassified	unclassified	unclassified	unclassified
Otu001168	9	3	39	k__Bacteria	p__Elusimicrobia	c__Elusimicrobia	unclassified	unclassified	unclassified	unclassified
Otu001169	3	5	43	k__Bacteria	p__Chloroflexi	c__Anaerolineae	o__SBR1031	f__A4b	unclassified	unclassified
Otu001170	25	16	10	k__Bacteria	p__Gemmatimonadetes	c__Gemm-1	unclassified	unclassified	unclassified	unclassified
Otu001171	19	8	24	k__Bacteria	p__OD1	c__ZB2	unclassified	unclassified	unclassified	unclassified
Otu001172	1	6	44	k__Bacteria	p__Actinobacteria	c__Actinobacteria	o__Actinomycetales	unclassified	unclassified	unclassified
Otu001173	0	17	34	k__Bacteria	p__Proteobacteria	c__Gammaproteobacteria	unclassified	unclassified	unclassified	unclassified
Otu001174	8	11	32	k__Bacteria	p__Actinobacteria	c__Actinobacteria	o__Actinomycetales	f__Micrococcaceae	g__Arthrobacter	unclassified
Otu001175	22	3	26	k__Bacteria	p__OP11	c__WCHB1-64	o__K2-4-19	unclassified	unclassified	unclassified
Otu001176	3	20	28	k__Bacteria	p__Proteobacteria	c__Deltaproteobacteria	o__Desulfobacterales	f__Desulfobulbaceae	unclassified	unclassified
Otu001177	7	7	37	k__Bacteria	p__Bacteroidetes	unclassified	unclassified	unclassified	unclassified	unclassified
Otu001178	1	1	49	k__Bacteria	p__Proteobacteria	c__Gammaproteobacteria	o__Xanthomonadales	f__Xanthomonadaceae	g__Thermomonas	s__fusca
Otu001179	16	10	25	k__Bacteria	p__Proteobacteria	c__Betaproteobacteria	o__Rhodocyclales	f__Rhodocyclaceae	g__Sulfuritalea	unclassified
Otu001180	9	8	33	k__Bacteria	p__Proteobacteria	c__Gammaproteobacteria	unclassified	unclassified	unclassified	unclassified
Otu001181	25	7	18	k__Bacteria	p__Chloroflexi	c__Anaerolineae	o__SBR1031	f__A4b	unclassified	unclassified
Otu001182	3	11	36	k__Bacteria	p__Proteobacteria	c__Alphaproteobacteria	o__Sphingomonadales	f__Sphingomonadaceae	g__Novosphingobium	unclassified
Otu001183	3	18	29	k__Bacteria	p__Proteobacteria	c__Deltaproteobacteria	o__Myxococcales	f__Polyangiaceae	unclassified	unclassified
Otu001184	1	3	46	k__Bacteria	p__Acidobacteria	c__Acidobacteria-6	o__iii1-15	f__RB40	unclassified	unclassified
Otu001185	6	17	27	k__Bacteria	p__Proteobacteria	c__Betaproteobacteria	o__Burkholderiales	f__Comamonadaceae	g__Comamonas	unclassified
Otu001186	5	15	30	k__Bacteria	p__Chlamydiae	c__Chlamydiia	o__Chlamydiales	unclassified	unclassified	unclassified
Otu001187	3	22	25	k__Bacteria	p__Proteobacteria	c__Deltaproteobacteria	o__Desulfobacterales	f__Desulfobulbaceae	g__Desulfobulbus	unclassified
Otu001188	2	17	31	k__Bacteria	p__Verrucomicrobia	c__[Pedosphaerae]	o__[Pedosphaerales]	unclassified	unclassified	unclassified
Otu001189	15	10	25	k__Bacteria	p__Chloroflexi	c__Anaerolineae	o__Anaerolineales	f__Anaerolinaceae	g__WCHB1-05	unclassified
Otu001190	6	7	37	k__Bacteria	p__Acidobacteria	c__Acidobacteria-6	o__iii1-15	unclassified	unclassified	unclassified
Otu001191	8	7	35	k__Bacteria	p__Proteobacteria	c__Alphaproteobacteria	o__Sphingomonadales	f__Sphingomonadaceae	g__Sphingomonas	unclassified
Otu001192	21	2	27	k__Bacteria	p__Planctomycetes	c__Phycisphaerae	o__WD2101	unclassified	unclassified	unclassified
Otu001193	1	35	14	k__Bacteria	p__Proteobacteria	c__Betaproteobacteria	o__Nitrosomonadales	f__Nitrosomonadaceae	unclassified	unclassified
Otu001194	2	24	24	k__Bacteria	p__Tenericutes	c__Mollicutes	unclassified	unclassified	unclassified	unclassified
Otu001195	12	15	23	k__Bacteria	p__Bacteroidetes	c__Bacteroidia	o__Bacteroidales	f__Porphyromonadaceae	g__Paludibacter	unclassified
Otu001196	2	8	40	k__Bacteria	p__Proteobacteria	c__Deltaproteobacteria	o__Desulfuromonadales	f__Geobacteraceae	g__Geobacter	unclassified
Otu001197	10	14	26	k__Bacteria	p__Chloroflexi	c__Anaerolineae	o__Anaerolineales	f__Anaerolinaceae	unclassified	unclassified
Otu001198	0	11	39	k__Bacteria	p__Proteobacteria	c__Deltaproteobacteria	o__Desulfuromonadales	f__Geobacteraceae	g__Geobacter	unclassified
Otu001199	8	14	27	k__Bacteria	p__Spirochaetes	c__[Leptospirae]	o__[Leptospirales]	f__Sediment-4	g__SJA-88	unclassified
Otu001200	5	4	40	k__Bacteria	p__Proteobacteria	c__Betaproteobacteria	o__Neisseriales	f__Neisseriaceae	g__Deefgea	unclassified
Otu001201	4	25	20	k__Bacteria	p__Proteobacteria	c__Deltaproteobacteria	o__Desulfuromonadales	f__Geobacteraceae	g__Geobacter	s__lovleyi
Otu001202	2	13	34	k__Bacteria	p__Proteobacteria	c__Gammaproteobacteria	o__Xanthomonadales	f__Xanthomonadaceae	g__Thermomonas	s__fusca
Otu001203	21	6	22	k__Bacteria	p__OP11	c__WCHB1-64	unclassified	unclassified	unclassified	unclassified
Otu001204	4	14	31	k__Bacteria	p__OP3	c__PBS-25	unclassified	unclassified	unclassified	unclassified
Otu001205	49	0	0	unclassified	NA	NA	NA	NA	NA	NA
Otu001206	0	12	37	k__Bacteria	unclassified	unclassified	unclassified	unclassified	unclassified	unclassified
Otu001207	1	1	47	k__Bacteria	p__Elusimicrobia	c__Elusimicrobia	o__Elusimicrobiales	unclassified	unclassified	unclassified
Otu001208	5	10	34	k__Bacteria	p__TM7	c__TM7-1	unclassified	unclassified	unclassified	unclassified
Otu001209	4	1	44	k__Bacteria	p__Proteobacteria	c__Gammaproteobacteria	o__Xanthomonadales	f__Xanthomonadaceae	g__Lysobacter	unclassified
Otu001210	12	4	33	k__Bacteria	unclassified	unclassified	unclassified	unclassified	unclassified	unclassified
Otu001211	2	3	44	k__Bacteria	p__Verrucomicrobia	c__Verrucomicrobiae	o__Verrucomicrobiales	f__Verrucomicrobiaceae	g__Luteolibacter	unclassified
Otu001212	26	23	0	k__Bacteria	p__Firmicutes	c__Clostridia	o__Clostridiales	f__Clostridiaceae	g__Clostridium	unclassified
Otu001213	5	8	36	k__Bacteria	p__TM7	c__TM7-3	unclassified	unclassified	unclassified	unclassified
Otu001214	8	9	32	k__Bacteria	p__OD1	c__ABY1	unclassified	unclassified	unclassified	unclassified
Otu001215	1	0	48	k__Bacteria	p__Planctomycetes	c__Planctomycetia	o__Planctomycetales	f__Planctomycetaceae	g__Planctomyces	unclassified
Otu001216	17	14	18	k__Bacteria	p__Proteobacteria	c__Betaproteobacteria	o__Rhodocyclales	f__Rhodocyclaceae	g__Dechloromonas	unclassified
Otu001217	1	6	41	k__Bacteria	p__Spirochaetes	c__[Leptospirae]	o__[Leptospirales]	f__Sediment-4	g__SJA-88	unclassified
Otu001218	0	17	31	k__Bacteria	p__Bacteroidetes	unclassified	unclassified	unclassified	unclassified	unclassified
Otu001219	2	2	44	k__Bacteria	p__Verrucomicrobia	c__Verrucomicrobiae	o__Verrucomicrobiales	f__Verrucomicrobiaceae	unclassified	unclassified
Otu001220	0	6	42	k__Bacteria	p__Proteobacteria	c__Deltaproteobacteria	unclassified	unclassified	unclassified	unclassified
Otu001221	1	3	44	k__Bacteria	p__OD1	c__ZB2	unclassified	unclassified	unclassified	unclassified
Otu001222	4	6	38	k__Bacteria	p__Bacteroidetes	c__Bacteroidia	o__Bacteroidales	f__Marinilabiaceae	unclassified	unclassified
Otu001223	14	25	9	k__Bacteria	p__Verrucomicrobia	c__[Pedosphaerae]	o__[Pedosphaerales]	f__Ellin515	unclassified	unclassified
Otu001224	12	4	32	k__Bacteria	p__Planctomycetes	c__OM190	o__CL500-15	unclassified	unclassified	unclassified
Otu001225	1	11	36	k__Bacteria	p__Proteobacteria	c__Gammaproteobacteria	o__Oceanospirillales	f__Oleiphilaceae	unclassified	unclassified
Otu001226	5	10	33	k__Bacteria	p__TM7	c__TM7-3	o__Blgi18	unclassified	unclassified	unclassified
Otu001227	31	3	14	k__Bacteria	p__OP11	c__WCHB1-64	o__d153	unclassified	unclassified	unclassified
Otu001228	2	3	43	k__Bacteria	p__Acidobacteria	c__Acidobacteria-6	o__iii1-15	f__mb2424	unclassified	unclassified
Otu001229	7	6	35	k__Bacteria	p__OD1	c__ZB2	unclassified	unclassified	unclassified	unclassified
Otu001230	3	3	42	k__Bacteria	p__Proteobacteria	c__Betaproteobacteria	unclassified	unclassified	unclassified	unclassified
Otu001231	23	22	3	k__Bacteria	p__Verrucomicrobia	c__[Pedosphaerae]	o__[Pedosphaerales]	unclassified	unclassified	unclassified
Otu001232	5	3	40	k__Bacteria	p__Actinobacteria	c__Actinobacteria	o__Actinomycetales	f__Cellulomonadaceae	g__Cellulomonas	unclassified
Otu001233	39	6	3	k__Bacteria	p__Proteobacteria	c__Alphaproteobacteria	o__Rhodospirillales	f__Rhodospirillaceae	g__Azospirillum	unclassified
Otu001234	0	4	44	k__Bacteria	p__Proteobacteria	c__Deltaproteobacteria	o__Desulfobacterales	f__Desulfobulbaceae	unclassified	unclassified
Otu001235	2	13	32	k__Bacteria	p__Elusimicrobia	c__Elusimicrobia	o__Elusimicrobiales	unclassified	unclassified	unclassified
Otu001236	2	20	25	k__Bacteria	p__Verrucomicrobia	c__[Pedosphaerae]	o__[Pedosphaerales]	unclassified	unclassified	unclassified
Otu001237	12	28	7	k__Bacteria	p__Firmicutes	unclassified	unclassified	unclassified	unclassified	unclassified
Otu001238	5	10	32	k__Bacteria	p__Bacteroidetes	unclassified	unclassified	unclassified	unclassified	unclassified
Otu001239	5	14	28	k__Bacteria	p__Proteobacteria	c__Deltaproteobacteria	o__Desulfobacterales	f__Desulfobacteraceae	unclassified	unclassified
Otu001240	8	12	27	k__Bacteria	p__Proteobacteria	c__Deltaproteobacteria	o__Desulfobacterales	f__Desulfobacteraceae	unclassified	unclassified
Otu001241	5	8	34	k__Bacteria	p__Acidobacteria	c__iii1-8	o__DS-18	unclassified	unclassified	unclassified
Otu001242	11	14	22	k__Bacteria	p__Proteobacteria	c__Gammaproteobacteria	unclassified	unclassified	unclassified	unclassified
Otu001243	3	14	30	k__Bacteria	p__Proteobacteria	c__Deltaproteobacteria	o__Desulfobacterales	f__Desulfobulbaceae	unclassified	unclassified
Otu001244	0	8	39	k__Bacteria	p__Proteobacteria	c__Gammaproteobacteria	o__Alteromonadales	f__Alteromonadaceae	g__Cellvibrio	unclassified
Otu001245	2	5	40	k__Bacteria	p__Proteobacteria	c__Deltaproteobacteria	o__Myxococcales	f__Cystobacterineae	unclassified	unclassified
Otu001246	1	7	39	k__Bacteria	p__Planctomycetes	c__OM190	o__CL500-15	unclassified	unclassified	unclassified
Otu001247	0	1	46	k__Bacteria	p__Proteobacteria	c__Gammaproteobacteria	unclassified	unclassified	unclassified	unclassified
Otu001248	26	6	15	k__Bacteria	p__OP11	c__WCHB1-64	o__K2-4-19	unclassified	unclassified	unclassified
Otu001249	13	18	16	k__Bacteria	p__Proteobacteria	c__Gammaproteobacteria	o__Pseudomonadales	f__Moraxellaceae	g__Acinetobacter	unclassified
Otu001250	8	15	24	k__Bacteria	p__Proteobacteria	c__Deltaproteobacteria	o__Desulfuromonadales	f__Geobacteraceae	g__Geobacter	unclassified
Otu001251	6	19	22	k__Bacteria	p__Proteobacteria	c__Gammaproteobacteria	o__Alteromonadales	f__[Chromatiaceae]	g__Rheinheimera	unclassified
Otu001252	7	9	31	k__Bacteria	p__Spirochaetes	c__Spirochaetes	o__Spirochaetales	f__Spirochaetaceae	g__Treponema	unclassified
Otu001253	9	8	30	k__Bacteria	p__Proteobacteria	c__Betaproteobacteria	o__Burkholderiales	f__Comamonadaceae	unclassified	unclassified
Otu001254	6	4	37	k__Bacteria	p__Nitrospirae	c__Nitrospira	o__Nitrospirales	f__Nitrospiraceae	g__Nitrospira	unclassified
Otu001255	7	5	35	k__Bacteria	p__Planctomycetes	c__Planctomycetia	o__Pirellulales	f__Pirellulaceae	unclassified	unclassified
Otu001256	9	17	21	k__Bacteria	p__Chloroflexi	c__Anaerolineae	o__Anaerolineales	f__Anaerolinaceae	g__Leptolinea	s__tardivitalis
Otu001257	5	20	22	k__Bacteria	p__Bacteroidetes	c__Bacteroidia	o__Bacteroidales	f__Porphyromonadaceae	g__Paludibacter	unclassified
Otu001258	30	14	3	k__Bacteria	p__Chloroflexi	c__Anaerolineae	o__envOPS12	unclassified	unclassified	unclassified
Otu001259	0	40	7	k__Bacteria	p__Bacteroidetes	unclassified	unclassified	unclassified	unclassified	unclassified
Otu001260	13	15	19	k__Bacteria	p__Chloroflexi	c__Anaerolineae	o__Anaerolineales	f__Anaerolinaceae	g__Anaerolinea	unclassified
Otu001261	0	6	41	k__Bacteria	p__Bacteroidetes	unclassified	unclassified	unclassified	unclassified	unclassified
Otu001262	5	12	30	k__Bacteria	p__Acidobacteria	c__[Chloracidobacteria]	o__RB41	f__Ellin6075	unclassified	unclassified
Otu001263	11	4	32	k__Bacteria	p__Proteobacteria	c__Deltaproteobacteria	o__Bdellovibrionales	f__Bacteriovoracaceae	unclassified	unclassified
Otu001264	10	12	25	k__Bacteria	p__Bacteroidetes	c__[Saprospirae]	o__[Saprospirales]	f__Chitinophagaceae	unclassified	unclassified
Otu001265	1	19	27	k__Bacteria	p__Proteobacteria	c__Deltaproteobacteria	o__Myxococcales	f__OM27	unclassified	unclassified
Otu001266	4	10	32	k__Bacteria	p__Proteobacteria	c__Deltaproteobacteria	o__Syntrophobacterales	f__Syntrophobacteraceae	unclassified	unclassified
Otu001267	7	9	30	k__Bacteria	p__H-178	unclassified	unclassified	unclassified	unclassified	unclassified
Otu001268	2	17	27	k__Bacteria	p__Proteobacteria	c__Gammaproteobacteria	unclassified	unclassified	unclassified	unclassified
Otu001269	2	14	30	k__Bacteria	p__Proteobacteria	c__Deltaproteobacteria	o__Desulfobacterales	f__Desulfobulbaceae	unclassified	unclassified
Otu001270	2	13	31	k__Bacteria	p__Bacteroidetes	unclassified	unclassified	unclassified	unclassified	unclassified
Otu001271	0	1	45	k__Bacteria	p__Fibrobacteres	c__TG3	o__TG3-1	f__TSCOR003-O20	unclassified	unclassified
Otu001272	7	11	28	k__Bacteria	p__OP3	c__PBS-25	unclassified	unclassified	unclassified	unclassified
Otu001273	2	2	42	k__Bacteria	p__Chloroflexi	c__TK17	o__mle1-48	unclassified	unclassified	unclassified
Otu001274	8	9	29	k__Bacteria	p__Proteobacteria	c__Betaproteobacteria	o__Burkholderiales	f__Comamonadaceae	unclassified	unclassified
Otu001275	24	10	12	k__Bacteria	p__OD1	c__ABY1	unclassified	unclassified	unclassified	unclassified
Otu001276	7	12	27	k__Bacteria	p__Proteobacteria	c__Betaproteobacteria	o__SBla14	unclassified	unclassified	unclassified
Otu001277	0	9	37	k__Bacteria	p__Bacteroidetes	c__Bacteroidia	o__Bacteroidales	unclassified	unclassified	unclassified
Otu001278	11	6	29	k__Bacteria	p__Spirochaetes	c__Spirochaetes	o__Spirochaetales	f__Spirochaetaceae	g__Treponema	unclassified
Otu001279	5	6	35	k__Bacteria	p__TM7	c__TM7-3	o__EW055	unclassified	unclassified	unclassified
Otu001280	22	13	11	k__Bacteria	unclassified	unclassified	unclassified	unclassified	unclassified	unclassified
Otu001281	14	12	20	k__Bacteria	p__Proteobacteria	c__Deltaproteobacteria	o__Myxococcales	f__Myxococcaceae	g__Anaeromyxobacter	unclassified
Otu001282	0	0	46	k__Bacteria	p__Bacteroidetes	unclassified	unclassified	unclassified	unclassified	unclassified
Otu001283	0	14	32	k__Bacteria	p__OD1	c__ZB2	unclassified	unclassified	unclassified	unclassified
Otu001284	23	2	21	k__Bacteria	unclassified	unclassified	unclassified	unclassified	unclassified	unclassified
Otu001285	14	10	22	k__Bacteria	p__Verrucomicrobia	c__[Pedosphaerae]	o__[Pedosphaerales]	f__Ellin515	unclassified	unclassified
Otu001286	8	6	32	k__Bacteria	p__Proteobacteria	c__Alphaproteobacteria	o__Sphingomonadales	f__Erythrobacteraceae	unclassified	unclassified
Otu001287	46	0	0	unclassified	NA	NA	NA	NA	NA	NA
Otu001288	4	29	13	k__Bacteria	p__Bacteroidetes	unclassified	unclassified	unclassified	unclassified	unclassified
Otu001289	5	0	41	k__Bacteria	unclassified	unclassified	unclassified	unclassified	unclassified	unclassified
Otu001290	19	14	13	k__Bacteria	unclassified	unclassified	unclassified	unclassified	unclassified	unclassified
Otu001291	0	0	45	k__Bacteria	p__Proteobacteria	c__Gammaproteobacteria	unclassified	unclassified	unclassified	unclassified
Otu001292	1	5	39	k__Bacteria	p__Verrucomicrobia	c__[Pedosphaerae]	o__[Pedosphaerales]	unclassified	unclassified	unclassified
Otu001293	4	11	30	k__Bacteria	p__Proteobacteria	c__Gammaproteobacteria	o__Oceanospirillales	f__Halomonadaceae	g__Halomonas	s__phosphatis
Otu001294	16	9	20	k__Bacteria	p__Chloroflexi	c__Anaerolineae	o__S0208	unclassified	unclassified	unclassified
Otu001295	3	1	41	k__Bacteria	p__TM7	unclassified	unclassified	unclassified	unclassified	unclassified
Otu001296	3	6	36	k__Bacteria	p__Proteobacteria	c__Alphaproteobacteria	unclassified	unclassified	unclassified	unclassified
Otu001297	7	17	21	k__Bacteria	p__Bacteroidetes	unclassified	unclassified	unclassified	unclassified	unclassified
Otu001298	26	6	13	k__Bacteria	p__OP11	c__WCHB1-64	unclassified	unclassified	unclassified	unclassified
Otu001299	19	3	23	k__Bacteria	p__Planctomycetes	c__Planctomycetia	o__Planctomycetales	f__Planctomycetaceae	g__Planctomyces	unclassified
Otu001300	1	1	43	k__Bacteria	p__Actinobacteria	c__Actinobacteria	o__Actinomycetales	unclassified	unclassified	unclassified
Otu001301	6	11	28	k__Bacteria	p__Acidobacteria	c__Acidobacteria-6	o__iii1-15	unclassified	unclassified	unclassified
Otu001302	7	14	24	k__Bacteria	p__Proteobacteria	c__Deltaproteobacteria	o__Desulfobacterales	f__Desulfobulbaceae	unclassified	unclassified
Otu001303	3	0	42	k__Bacteria	p__Actinobacteria	c__Thermoleophilia	o__Gaiellales	f__Gaiellaceae	unclassified	unclassified
Otu001304	11	0	34	k__Bacteria	p__Chloroflexi	c__Anaerolineae	o__H39	unclassified	unclassified	unclassified
Otu001305	3	19	23	k__Bacteria	p__GN04	c__GN15	unclassified	unclassified	unclassified	unclassified
Otu001306	6	17	22	k__Bacteria	p__Proteobacteria	c__Betaproteobacteria	o__Rhodocyclales	f__Rhodocyclaceae	unclassified	unclassified
Otu001307	8	3	34	k__Bacteria	p__Planctomycetes	c__Planctomycetia	o__Pirellulales	f__Pirellulaceae	unclassified	unclassified
Otu001308	0	9	36	k__Bacteria	p__Proteobacteria	c__Betaproteobacteria	o__Burkholderiales	f__Comamonadaceae	unclassified	unclassified
Otu001309	7	2	36	k__Bacteria	p__Proteobacteria	c__Betaproteobacteria	o__Rhodocyclales	f__Rhodocyclaceae	g__Dok59	unclassified
Otu001310	10	0	35	k__Bacteria	p__Chloroflexi	c__Anaerolineae	o__Anaerolineales	f__Anaerolinaceae	unclassified	unclassified
Otu001311	5	2	38	k__Bacteria	p__Planctomycetes	c__Planctomycetia	o__Planctomycetales	f__Planctomycetaceae	g__Planctomyces	unclassified
Otu001312	6	18	21	k__Bacteria	unclassified	unclassified	unclassified	unclassified	unclassified	unclassified
Otu001313	9	10	26	k__Bacteria	p__Verrucomicrobia	c__[Pedosphaerae]	o__[Pedosphaerales]	f__Ellin515	unclassified	unclassified
Otu001314	4	25	16	k__Bacteria	p__Verrucomicrobia	c__Verruco-5	o__WCHB1-41	f__RFP12	unclassified	unclassified
Otu001315	10	5	30	k__Bacteria	p__Chloroflexi	c__Anaerolineae	o__Anaerolineales	f__Anaerolinaceae	g__Levilinea	s__saccharolytica
Otu001316	7	12	26	k__Bacteria	p__Firmicutes	c__Clostridia	o__Clostridiales	unclassified	unclassified	unclassified
Otu001317	6	6	33	k__Bacteria	p__Verrucomicrobia	c__[Spartobacteria]	o__[Chthoniobacterales]	f__[Chthoniobacteraceae]	g__Candidatus_Xiphinematobacter	unclassified
Otu001318	20	19	6	k__Bacteria	p__TPD-58	unclassified	unclassified	unclassified	unclassified	unclassified
Otu001319	7	27	11	k__Bacteria	p__Bacteroidetes	c__Bacteroidia	o__Bacteroidales	f__SB-1	unclassified	unclassified
Otu001320	6	4	34	k__Bacteria	p__Firmicutes	c__Clostridia	o__Clostridiales	unclassified	unclassified	unclassified
Otu001321	5	2	37	k__Bacteria	p__Proteobacteria	c__Gammaproteobacteria	unclassified	unclassified	unclassified	unclassified
Otu001322	13	6	25	k__Bacteria	p__OD1	c__ZB2	unclassified	unclassified	unclassified	unclassified
Otu001323	29	11	4	k__Bacteria	p__Tenericutes	c__Mollicutes	o__Acholeplasmatales	f__Acholeplasmataceae	g__Acholeplasma	unclassified
Otu001324	3	9	32	k__Bacteria	p__Spirochaetes	c__[Leptospirae]	o__[Leptospirales]	f__Sediment-4	g__SJA-88	unclassified
Otu001325	4	8	32	k__Bacteria	p__Proteobacteria	c__Deltaproteobacteria	o__Desulfuromonadales	f__Geobacteraceae	g__Geobacter	unclassified
Otu001326	8	13	23	k__Bacteria	p__Bacteroidetes	c__Bacteroidia	o__Bacteroidales	unclassified	unclassified	unclassified
Otu001327	3	0	41	k__Bacteria	p__Spirochaetes	c__Spirochaetes	o__Spirochaetales	f__Spirochaetaceae	g__Spirochaeta	s__aurantia
Otu001328	5	1	38	k__Bacteria	p__Proteobacteria	c__Betaproteobacteria	o__Rhodocyclales	f__Rhodocyclaceae	unclassified	unclassified
Otu001329	2	19	23	k__Bacteria	p__Proteobacteria	c__Deltaproteobacteria	o__MIZ46	unclassified	unclassified	unclassified
Otu001330	6	6	32	k__Bacteria	p__Proteobacteria	c__Alphaproteobacteria	o__Sphingomonadales	f__Sphingomonadaceae	g__Sphingobium	unclassified
Otu001331	13	20	11	k__Bacteria	p__Chloroflexi	c__Anaerolineae	o__Anaerolineales	f__Anaerolinaceae	unclassified	unclassified
Otu001332	9	6	29	k__Bacteria	unclassified	unclassified	unclassified	unclassified	unclassified	unclassified
Otu001333	7	5	32	k__Bacteria	p__Verrucomicrobia	c__[Pedosphaerae]	o__[Pedosphaerales]	f__OPB35	unclassified	unclassified
Otu001334	5	2	37	k__Bacteria	p__Acidobacteria	c__Sva0725	o__Sva0725	unclassified	unclassified	unclassified
Otu001335	3	14	27	k__Bacteria	p__Firmicutes	c__Clostridia	o__Clostridiales	f__Ruminococcaceae	unclassified	unclassified
Otu001336	3	7	34	k__Bacteria	p__Planctomycetes	c__Planctomycetia	o__Planctomycetales	f__Planctomycetaceae	g__Planctomyces	unclassified
Otu001337	7	9	28	k__Bacteria	p__Bacteroidetes	c__Cytophagia	o__Cytophagales	f__Cytophagaceae	unclassified	unclassified
Otu001338	12	4	28	k__Bacteria	p__Chloroflexi	c__Anaerolineae	o__SB-34	unclassified	unclassified	unclassified
Otu001339	36	2	6	k__Bacteria	p__OD1	c__ZB2	unclassified	unclassified	unclassified	unclassified
Otu001340	5	7	32	k__Bacteria	p__Proteobacteria	c__Alphaproteobacteria	unclassified	unclassified	unclassified	unclassified
Otu001341	0	21	23	k__Bacteria	p__Bacteroidetes	c__Bacteroidia	o__Bacteroidales	unclassified	unclassified	unclassified
Otu001342	4	4	35	k__Bacteria	p__TPD-58	unclassified	unclassified	unclassified	unclassified	unclassified
Otu001343	5	12	26	k__Bacteria	p__Spirochaetes	c__[Leptospirae]	o__[Leptospirales]	f__Sediment-4	g__SJA-88	unclassified
Otu001344	9	8	26	k__Bacteria	p__Verrucomicrobia	c__Verruco-5	o__WCHB1-41	f__RFP12	unclassified	unclassified
Otu001345	5	10	28	k__Bacteria	p__Bacteroidetes	c__[Saprospirae]	o__[Saprospirales]	f__Chitinophagaceae	unclassified	unclassified
Otu001346	15	25	3	k__Bacteria	p__GN04	c__GN15	unclassified	unclassified	unclassified	unclassified
Otu001347	14	6	23	k__Bacteria	p__Spirochaetes	c__Spirochaetes	o__Spirochaetales	f__Spirochaetaceae	g__Spirochaeta	unclassified
Otu001348	3	11	29	k__Bacteria	unclassified	unclassified	unclassified	unclassified	unclassified	unclassified
Otu001349	6	0	37	k__Bacteria	p__Cyanobacteria	unclassified	unclassified	unclassified	unclassified	unclassified
Otu001350	8	21	14	k__Bacteria	p__Proteobacteria	c__Deltaproteobacteria	o__Desulfobacterales	f__Desulfobacteraceae	unclassified	unclassified
Otu001351	5	3	35	k__Bacteria	p__Verrucomicrobia	c__[Pedosphaerae]	o__[Pedosphaerales]	f__auto67_4W	unclassified	unclassified
Otu001352	10	11	22	k__Bacteria	p__WS6	c__B142	unclassified	unclassified	unclassified	unclassified
Otu001353	11	7	25	k__Bacteria	p__Bacteroidetes	unclassified	unclassified	unclassified	unclassified	unclassified
Otu001354	10	8	25	k__Bacteria	p__Bacteroidetes	c__Bacteroidia	o__Bacteroidales	f__Marinilabiaceae	g__Cytophaga	s__xylanolytica
Otu001355	5	9	29	k__Bacteria	unclassified	unclassified	unclassified	unclassified	unclassified	unclassified
Otu001356	6	1	36	k__Bacteria	p__TM7	c__TM7-3	unclassified	unclassified	unclassified	unclassified
Otu001357	8	7	28	k__Bacteria	p__Proteobacteria	c__Betaproteobacteria	o__SBla14	unclassified	unclassified	unclassified
Otu001358	7	9	27	k__Bacteria	p__Chlamydiae	c__Chlamydiia	o__Chlamydiales	unclassified	unclassified	unclassified
Otu001359	18	10	15	k__Bacteria	p__OD1	c__ZB2	unclassified	unclassified	unclassified	unclassified
Otu001360	8	11	24	k__Bacteria	p__Planctomycetes	c__Phycisphaerae	o__WD2101	unclassified	unclassified	unclassified
Otu001361	6	3	34	k__Bacteria	p__Proteobacteria	c__Deltaproteobacteria	o__Syntrophobacterales	f__Syntrophaceae	unclassified	unclassified
Otu001362	3	12	27	k__Bacteria	p__Bacteroidetes	c__[Saprospirae]	o__[Saprospirales]	f__Chitinophagaceae	g__Sediminibacterium	unclassified
Otu001363	6	7	29	k__Bacteria	p__Proteobacteria	c__Betaproteobacteria	o__Methylophilales	f__Methylophilaceae	unclassified	unclassified
Otu001364	12	7	23	k__Bacteria	unclassified	unclassified	unclassified	unclassified	unclassified	unclassified
Otu001365	1	41	0	k__Bacteria	p__Bacteroidetes	c__Bacteroidia	o__Bacteroidales	f__Rikenellaceae	g__Blvii28	unclassified
Otu001366	4	2	36	k__Bacteria	p__Proteobacteria	c__Alphaproteobacteria	o__Caulobacterales	f__Caulobacteraceae	g__Mycoplana	unclassified
Otu001367	10	1	31	k__Bacteria	p__Gemmatimonadetes	c__Gemm-1	unclassified	unclassified	unclassified	unclassified
Otu001368	10	4	28	k__Bacteria	unclassified	unclassified	unclassified	unclassified	unclassified	unclassified
Otu001369	18	14	10	k__Bacteria	p__OD1	c__ZB2	unclassified	unclassified	unclassified	unclassified
Otu001370	4	10	28	k__Bacteria	p__SBR1093	c__VHS-B5-50	unclassified	unclassified	unclassified	unclassified
Otu001371	12	13	17	k__Bacteria	p__Verrucomicrobia	c__[Pedosphaerae]	o__[Pedosphaerales]	f__Ellin515	unclassified	unclassified
Otu001372	1	8	33	k__Bacteria	p__Proteobacteria	c__Epsilonproteobacteria	o__Campylobacterales	f__Helicobacteraceae	g__Sulfuricurvum	s__kujiense
Otu001373	5	13	24	k__Bacteria	p__Acidobacteria	c__Solibacteres	o__Solibacterales	unclassified	unclassified	unclassified
Otu001374	4	11	27	k__Bacteria	p__OD1	c__SM2F11	unclassified	unclassified	unclassified	unclassified
Otu001375	4	20	18	k__Bacteria	p__Bacteroidetes	unclassified	unclassified	unclassified	unclassified	unclassified
Otu001376	4	14	24	k__Bacteria	p__Proteobacteria	c__Betaproteobacteria	o__Rhodocyclales	f__Rhodocyclaceae	unclassified	unclassified
Otu001377	0	16	26	k__Bacteria	p__Proteobacteria	c__Deltaproteobacteria	o__Desulfobacterales	f__Desulfobulbaceae	g__Desulfobulbus	unclassified
Otu001378	3	12	27	k__Bacteria	p__Proteobacteria	c__Deltaproteobacteria	o__Syntrophobacterales	f__Syntrophaceae	unclassified	unclassified
Otu001379	9	10	23	k__Bacteria	p__Chloroflexi	c__Anaerolineae	o__Anaerolineales	f__Anaerolinaceae	g__Anaerolinea	unclassified
Otu001380	29	10	3	k__Bacteria	p__Chloroflexi	c__Anaerolineae	o__envOPS12	unclassified	unclassified	unclassified
Otu001381	16	0	26	k__Bacteria	p__Verrucomicrobia	c__Verrucomicrobiae	o__Verrucomicrobiales	f__Verrucomicrobiaceae	g__Luteolibacter	unclassified
Otu001382	1	0	41	k__Bacteria	p__Fibrobacteres	c__Fibrobacteria	o__258ds10	unclassified	unclassified	unclassified
Otu001383	4	3	35	k__Bacteria	p__Proteobacteria	c__Deltaproteobacteria	o__Myxococcales	unclassified	unclassified	unclassified
Otu001384	5	6	31	k__Bacteria	p__Chlorobi	c__OPB56	unclassified	unclassified	unclassified	unclassified
Otu001385	0	41	0	k__Bacteria	p__Firmicutes	c__Clostridia	o__Clostridiales	f__Lachnospiraceae	unclassified	unclassified
Otu001386	6	11	24	k__Bacteria	p__OP3	c__PBS-25	unclassified	unclassified	unclassified	unclassified
Otu001387	7	13	21	k__Bacteria	p__Bacteroidetes	unclassified	unclassified	unclassified	unclassified	unclassified
Otu001388	6	3	32	k__Bacteria	unclassified	unclassified	unclassified	unclassified	unclassified	unclassified
Otu001389	1	40	0	k__Bacteria	p__Proteobacteria	c__Alphaproteobacteria	o__Ellin329	unclassified	unclassified	unclassified
Otu001390	3	6	32	k__Bacteria	p__Proteobacteria	c__Alphaproteobacteria	o__Rhodobacterales	f__Rhodobacteraceae	unclassified	unclassified
Otu001391	7	6	28	k__Bacteria	p__Proteobacteria	c__Gammaproteobacteria	unclassified	unclassified	unclassified	unclassified
Otu001392	0	12	29	k__Bacteria	unclassified	unclassified	unclassified	unclassified	unclassified	unclassified
Otu001393	5	31	5	k__Bacteria	p__OD1	c__ZB2	unclassified	unclassified	unclassified	unclassified
Otu001394	8	14	19	k__Bacteria	p__Chlorobi	c__Ignavibacteria	o__Ignavibacteriales	f__Ignavibacteriaceae	unclassified	unclassified
Otu001395	5	12	24	k__Bacteria	p__Firmicutes	c__Clostridia	o__Clostridiales	f__Ruminococcaceae	g__Ruminococcus	unclassified
Otu001396	8	21	12	k__Bacteria	p__Proteobacteria	c__Gammaproteobacteria	unclassified	unclassified	unclassified	unclassified
Otu001397	0	20	21	k__Bacteria	p__Bacteroidetes	unclassified	unclassified	unclassified	unclassified	unclassified
Otu001398	1	10	30	k__Bacteria	p__Proteobacteria	unclassified	unclassified	unclassified	unclassified	unclassified
Otu001399	11	7	23	k__Bacteria	p__Planctomycetes	c__Phycisphaerae	o__WD2101	unclassified	unclassified	unclassified
Otu001400	10	13	18	k__Bacteria	p__Cyanobacteria	c__ML635J-21	unclassified	unclassified	unclassified	unclassified
Otu001401	0	10	31	k__Bacteria	p__Bacteroidetes	unclassified	unclassified	unclassified	unclassified	unclassified
Otu001402	8	7	26	k__Bacteria	unclassified	unclassified	unclassified	unclassified	unclassified	unclassified
Otu001403	1	6	34	k__Bacteria	p__Bacteroidetes	c__Flavobacteriia	o__Flavobacteriales	f__Flavobacteriaceae	g__Flavobacterium	unclassified
Otu001404	19	7	15	k__Bacteria	p__OD1	c__ZB2	unclassified	unclassified	unclassified	unclassified
Otu001405	5	10	26	k__Bacteria	p__OD1	c__ABY1	unclassified	unclassified	unclassified	unclassified
Otu001406	3	17	21	k__Bacteria	p__Proteobacteria	c__Deltaproteobacteria	o__Bdellovibrionales	f__Bdellovibrionaceae	g__Bdellovibrio	unclassified
Otu001407	8	6	27	k__Bacteria	p__Chloroflexi	c__Anaerolineae	o__Anaerolineales	f__Anaerolinaceae	unclassified	unclassified
Otu001408	3	8	30	k__Bacteria	p__Proteobacteria	c__Deltaproteobacteria	o__Syntrophobacterales	f__Syntrophobacteraceae	unclassified	unclassified
Otu001409	1	25	15	k__Bacteria	p__Proteobacteria	c__Gammaproteobacteria	o__Xanthomonadales	f__Xanthomonadaceae	g__Aquimonas	s__voraii
Otu001410	6	2	33	k__Bacteria	p__Actinobacteria	c__Actinobacteria	o__Actinomycetales	f__Propionibacteriaceae	g__Brooklawnia	s__cerclae
Otu001411	17	8	16	k__Bacteria	p__Verrucomicrobia	c__[Pedosphaerae]	o__[Pedosphaerales]	unclassified	unclassified	unclassified
Otu001412	8	4	29	k__Bacteria	p__Proteobacteria	c__Betaproteobacteria	o__Rhodocyclales	f__Rhodocyclaceae	unclassified	unclassified
Otu001413	5	6	29	k__Bacteria	unclassified	unclassified	unclassified	unclassified	unclassified	unclassified
Otu001414	6	10	24	k__Bacteria	p__OD1	c__ZB2	unclassified	unclassified	unclassified	unclassified
Otu001415	2	3	35	k__Bacteria	p__Proteobacteria	c__Betaproteobacteria	o__MND1	unclassified	unclassified	unclassified
Otu001416	1	3	36	k__Bacteria	p__Chloroflexi	c__Ellin6529	unclassified	unclassified	unclassified	unclassified
Otu001417	2	18	20	k__Bacteria	p__Firmicutes	c__Clostridia	o__Clostridiales	f__Christensenellaceae	unclassified	unclassified
Otu001418	39	0	1	k__Bacteria	p__Proteobacteria	c__Betaproteobacteria	o__Neisseriales	f__Neisseriaceae	g__Vogesella	unclassified
Otu001419	9	8	23	k__Bacteria	p__Proteobacteria	c__Deltaproteobacteria	o__Spirobacillales	unclassified	unclassified	unclassified
Otu001420	4	12	24	k__Bacteria	p__Actinobacteria	c__Actinobacteria	o__Actinomycetales	f__Mycobacteriaceae	g__Mycobacterium	unclassified
Otu001421	1	6	33	k__Bacteria	p__Acidobacteria	c__Holophagae	o__Holophagales	f__Holophagaceae	g__Holophaga	s__foetida
Otu001422	8	8	24	k__Bacteria	p__Spirochaetes	c__Spirochaetes	o__Spirochaetales	f__Spirochaetaceae	g__Treponema	unclassified
Otu001423	13	7	20	k__Bacteria	unclassified	unclassified	unclassified	unclassified	unclassified	unclassified
Otu001424	1	8	31	k__Bacteria	p__Cyanobacteria	c__ML635J-21	unclassified	unclassified	unclassified	unclassified
Otu001425	2	5	33	k__Bacteria	p__FCPU426	unclassified	unclassified	unclassified	unclassified	unclassified
Otu001426	3	4	33	k__Bacteria	p__TM7	c__TM7-3	o__EW055	unclassified	unclassified	unclassified
Otu001427	13	8	19	k__Bacteria	p__GN02	c__BD1-5	unclassified	unclassified	unclassified	unclassified
Otu001428	14	15	11	k__Bacteria	p__NKB19	unclassified	unclassified	unclassified	unclassified	unclassified
Otu001429	14	8	18	k__Bacteria	unclassified	unclassified	unclassified	unclassified	unclassified	unclassified
Otu001430	15	11	14	k__Bacteria	p__Acidobacteria	c__Solibacteres	o__Solibacterales	unclassified	unclassified	unclassified
Otu001431	9	9	22	k__Bacteria	p__Planctomycetes	c__Phycisphaerae	o__WD2101	unclassified	unclassified	unclassified
Otu001432	5	24	11	k__Bacteria	p__Acidobacteria	c__BPC102	o__MVS-40	unclassified	unclassified	unclassified
Otu001433	6	10	24	k__Bacteria	p__Acidobacteria	c__RB25	unclassified	unclassified	unclassified	unclassified
Otu001434	35	2	3	k__Bacteria	p__Firmicutes	c__Bacilli	o__Bacillales	f__Staphylococcaceae	g__Staphylococcus	unclassified
Otu001435	0	3	37	k__Bacteria	p__Bacteroidetes	unclassified	unclassified	unclassified	unclassified	unclassified
Otu001436	10	12	18	k__Bacteria	p__Proteobacteria	c__Deltaproteobacteria	o__Bdellovibrionales	f__Bdellovibrionaceae	g__Bdellovibrio	unclassified
Otu001437	7	4	29	k__Bacteria	p__WS6	c__B142	unclassified	unclassified	unclassified	unclassified
Otu001438	6	7	26	k__Bacteria	p__Cyanobacteria	c__ML635J-21	unclassified	unclassified	unclassified	unclassified
Otu001439	5	8	26	k__Bacteria	p__Proteobacteria	c__Gammaproteobacteria	unclassified	unclassified	unclassified	unclassified
Otu001440	6	12	21	k__Bacteria	p__Proteobacteria	c__Deltaproteobacteria	o__Syntrophobacterales	f__Syntrophobacteraceae	unclassified	unclassified
Otu001441	4	8	27	k__Bacteria	p__Proteobacteria	c__Gammaproteobacteria	unclassified	unclassified	unclassified	unclassified
Otu001442	3	9	27	k__Bacteria	p__Firmicutes	c__Clostridia	o__Clostridiales	f__Veillonellaceae	g__vadinHB04	unclassified
Otu001443	0	0	39	k__Bacteria	p__Spirochaetes	c__[Leptospirae]	o__[Leptospirales]	f__Leptospiraceae	g__Leptospira	unclassified
Otu001444	1	11	27	k__Bacteria	p__Bacteroidetes	unclassified	unclassified	unclassified	unclassified	unclassified
Otu001445	6	21	12	k__Bacteria	p__Proteobacteria	c__Deltaproteobacteria	o__Desulfobacterales	f__Desulfobacteraceae	g__Desulfococcus	unclassified
Otu001446	0	9	30	k__Bacteria	p__Proteobacteria	c__Betaproteobacteria	o__Rhodocyclales	f__Rhodocyclaceae	unclassified	unclassified
Otu001447	5	9	25	k__Bacteria	p__Proteobacteria	c__Gammaproteobacteria	unclassified	unclassified	unclassified	unclassified
Otu001448	5	13	21	k__Bacteria	p__Acidobacteria	c__Holophagae	o__Holophagales	f__Holophagaceae	unclassified	unclassified
Otu001449	0	10	29	k__Bacteria	p__Bacteroidetes	unclassified	unclassified	unclassified	unclassified	unclassified
Otu001450	6	11	22	k__Bacteria	p__Proteobacteria	c__Deltaproteobacteria	o__Desulfuromonadales	f__Geobacteraceae	g__Geobacter	unclassified
Otu001451	5	7	27	k__Bacteria	p__Verrucomicrobia	c__[Pedosphaerae]	o__[Pedosphaerales]	unclassified	unclassified	unclassified
Otu001452	4	5	30	k__Bacteria	p__OD1	c__ZB2	unclassified	unclassified	unclassified	unclassified
Otu001453	1	4	34	k__Bacteria	p__Spirochaetes	c__Spirochaetes	o__Spirochaetales	f__Spirochaetaceae	g__Treponema	unclassified
Otu001454	4	12	23	k__Bacteria	p__OD1	c__ABY1	unclassified	unclassified	unclassified	unclassified
Otu001455	3	8	28	k__Bacteria	p__Proteobacteria	c__Gammaproteobacteria	o__Xanthomonadales	f__Xanthomonadaceae	unclassified	unclassified
Otu001456	2	6	31	k__Bacteria	p__Proteobacteria	c__Betaproteobacteria	unclassified	unclassified	unclassified	unclassified
Otu001457	14	8	17	k__Bacteria	p__OD1	c__ABY1	unclassified	unclassified	unclassified	unclassified
Otu001458	8	7	24	k__Bacteria	p__Verrucomicrobia	c__[Pedosphaerae]	o__[Pedosphaerales]	unclassified	unclassified	unclassified
Otu001459	2	2	35	k__Bacteria	p__Proteobacteria	unclassified	unclassified	unclassified	unclassified	unclassified
Otu001460	0	7	32	k__Bacteria	p__Proteobacteria	c__Betaproteobacteria	o__Burkholderiales	f__Comamonadaceae	unclassified	unclassified
Otu001461	4	4	31	k__Bacteria	p__Firmicutes	c__Erysipelotrichi	o__Erysipelotrichales	f__Erysipelotrichaceae	g__[Eubacterium]	s__biforme
Otu001462	11	7	21	k__Bacteria	p__Verrucomicrobia	c__[Pedosphaerae]	o__[Pedosphaerales]	f__Ellin515	unclassified	unclassified
Otu001463	5	11	23	k__Bacteria	p__Proteobacteria	c__Gammaproteobacteria	o__Xanthomonadales	f__Xanthomonadaceae	unclassified	unclassified
Otu001464	3	9	27	k__Bacteria	p__OD1	c__ZB2	unclassified	unclassified	unclassified	unclassified
Otu001465	2	6	31	k__Bacteria	p__Proteobacteria	c__Alphaproteobacteria	unclassified	unclassified	unclassified	unclassified
Otu001466	4	7	28	k__Bacteria	p__Chlorobi	c__OPB56	unclassified	unclassified	unclassified	unclassified
Otu001467	2	3	34	k__Bacteria	p__Actinobacteria	c__OPB41	unclassified	unclassified	unclassified	unclassified
Otu001468	6	15	18	k__Bacteria	p__Verrucomicrobia	c__[Pedosphaerae]	o__[Pedosphaerales]	unclassified	unclassified	unclassified
Otu001469	18	3	18	k__Bacteria	p__GN02	c__BD1-5	unclassified	unclassified	unclassified	unclassified
Otu001470	31	4	3	k__Bacteria	p__OD1	c__ZB2	unclassified	unclassified	unclassified	unclassified
Otu001471	1	1	36	k__Bacteria	p__Proteobacteria	c__Deltaproteobacteria	o__Syntrophobacterales	f__Syntrophaceae	g__Smithella	unclassified
Otu001472	10	4	24	k__Bacteria	p__Bacteroidetes	unclassified	unclassified	unclassified	unclassified	unclassified
Otu001473	14	12	12	k__Bacteria	unclassified	unclassified	unclassified	unclassified	unclassified	unclassified
Otu001474	2	2	34	k__Bacteria	p__Acidobacteria	c__Acidobacteria-6	o__CCU21	unclassified	unclassified	unclassified
Otu001475	5	4	29	k__Bacteria	p__Proteobacteria	c__Gammaproteobacteria	o__Xanthomonadales	f__Sinobacteraceae	unclassified	unclassified
Otu001476	15	10	13	k__Bacteria	p__Bacteroidetes	unclassified	unclassified	unclassified	unclassified	unclassified
Otu001477	5	3	30	k__Bacteria	p__Acidobacteria	c__Sva0725	o__Sva0725	unclassified	unclassified	unclassified
Otu001478	12	0	26	k__Bacteria	p__OD1	c__ZB2	unclassified	unclassified	unclassified	unclassified
Otu001479	15	7	16	k__Bacteria	p__OP11	c__WCHB1-64	o__K2-4-19	unclassified	unclassified	unclassified
Otu001480	7	15	16	k__Bacteria	p__Bacteroidetes	c__[Saprospirae]	o__[Saprospirales]	f__Chitinophagaceae	g__Flavihumibacter	unclassified
Otu001481	7	1	30	k__Bacteria	p__Planctomycetes	c__Planctomycetia	o__Planctomycetales	f__Planctomycetaceae	g__Planctomyces	unclassified
Otu001482	1	10	27	k__Bacteria	p__Proteobacteria	c__Betaproteobacteria	o__Rhodocyclales	f__Rhodocyclaceae	unclassified	unclassified
Otu001483	5	9	24	k__Bacteria	p__Proteobacteria	c__Alphaproteobacteria	unclassified	unclassified	unclassified	unclassified
Otu001484	0	10	28	k__Bacteria	p__Proteobacteria	c__Deltaproteobacteria	o__Desulfobacterales	f__Desulfobacteraceae	g__Desulfonema	unclassified
Otu001485	10	2	26	k__Bacteria	p__Planctomycetes	c__Planctomycetia	o__Planctomycetales	f__Planctomycetaceae	g__Planctomyces	unclassified
Otu001486	0	11	27	k__Bacteria	p__Bacteroidetes	c__Bacteroidia	o__Bacteroidales	f__SB-1	unclassified	unclassified
Otu001487	3	13	22	k__Bacteria	p__Bacteroidetes	unclassified	unclassified	unclassified	unclassified	unclassified
Otu001488	28	5	5	k__Bacteria	p__OP11	c__WCHB1-64	o__K2-4-19	unclassified	unclassified	unclassified
Otu001489	2	4	32	k__Bacteria	unclassified	unclassified	unclassified	unclassified	unclassified	unclassified
Otu001490	6	8	24	k__Bacteria	p__Bacteroidetes	unclassified	unclassified	unclassified	unclassified	unclassified
Otu001491	11	9	18	k__Bacteria	p__Bacteroidetes	unclassified	unclassified	unclassified	unclassified	unclassified
Otu001492	0	6	32	k__Bacteria	p__Actinobacteria	c__Actinobacteria	o__Actinomycetales	unclassified	unclassified	unclassified
Otu001493	14	20	4	k__Bacteria	p__Gemmatimonadetes	c__Gemmatimonadetes	o__KD8-87	unclassified	unclassified	unclassified
Otu001494	4	0	34	k__Bacteria	unclassified	unclassified	unclassified	unclassified	unclassified	unclassified
Otu001495	8	2	28	k__Bacteria	p__Proteobacteria	c__Gammaproteobacteria	o__Xanthomonadales	f__Sinobacteraceae	unclassified	unclassified
Otu001496	4	14	20	k__Bacteria	p__Proteobacteria	c__Deltaproteobacteria	o__Bdellovibrionales	f__Bdellovibrionaceae	g__Bdellovibrio	unclassified
Otu001497	8	4	25	k__Bacteria	unclassified	unclassified	unclassified	unclassified	unclassified	unclassified
Otu001498	0	2	35	k__Bacteria	p__Proteobacteria	c__Deltaproteobacteria	o__Myxococcales	f__OM27	unclassified	unclassified
Otu001499	10	11	16	k__Bacteria	p__Spirochaetes	c__Spirochaetes	o__Spirochaetales	f__Spirochaetaceae	g__Treponema	unclassified
Otu001500	4	1	32	k__Bacteria	p__Proteobacteria	c__Alphaproteobacteria	o__Rhizobiales	f__Rhizobiaceae	unclassified	unclassified
Otu001501	3	7	27	k__Bacteria	p__Bacteroidetes	unclassified	unclassified	unclassified	unclassified	unclassified
Otu001502	3	10	24	k__Bacteria	p__Bacteroidetes	unclassified	unclassified	unclassified	unclassified	unclassified
Otu001503	18	15	4	k__Bacteria	unclassified	unclassified	unclassified	unclassified	unclassified	unclassified
Otu001504	6	1	30	k__Bacteria	p__OD1	c__ABY1	unclassified	unclassified	unclassified	unclassified
Otu001505	0	2	35	k__Bacteria	p__Proteobacteria	c__Deltaproteobacteria	o__Desulfuromonadales	unclassified	unclassified	unclassified
Otu001506	4	9	24	k__Bacteria	p__Tenericutes	c__Mollicutes	unclassified	unclassified	unclassified	unclassified
Otu001507	6	1	30	k__Bacteria	unclassified	unclassified	unclassified	unclassified	unclassified	unclassified
Otu001508	7	1	29	k__Bacteria	p__Proteobacteria	c__Betaproteobacteria	unclassified	unclassified	unclassified	unclassified
Otu001509	13	5	19	k__Bacteria	p__Verrucomicrobia	c__[Pedosphaerae]	o__[Pedosphaerales]	f__Ellin517	unclassified	unclassified
Otu001510	0	2	35	k__Bacteria	p__Proteobacteria	c__Gammaproteobacteria	unclassified	unclassified	unclassified	unclassified
Otu001511	2	10	25	k__Bacteria	p__Verrucomicrobia	c__Opitutae	o__Opitutales	f__Opitutaceae	g__Opitutus	unclassified
Otu001512	3	23	11	k__Bacteria	p__Proteobacteria	c__Gammaproteobacteria	o__Alteromonadales	f__[Chromatiaceae]	g__Rheinheimera	unclassified
Otu001513	37	0	0	unclassified	NA	NA	NA	NA	NA	NA
Otu001514	13	2	22	k__Bacteria	p__Planctomycetes	c__Planctomycetia	o__Pirellulales	f__Pirellulaceae	unclassified	unclassified
Otu001515	26	3	8	k__Bacteria	p__Acidobacteria	c__iii1-8	o__SJA-36	unclassified	unclassified	unclassified
Otu001516	0	0	37	k__Bacteria	p__Bacteroidetes	unclassified	unclassified	unclassified	unclassified	unclassified
Otu001517	13	3	21	k__Bacteria	unclassified	unclassified	unclassified	unclassified	unclassified	unclassified
Otu001518	0	0	37	k__Bacteria	p__Bacteroidetes	c__Bacteroidia	o__Bacteroidales	f__Marinilabiaceae	unclassified	unclassified
Otu001519	12	14	11	k__Bacteria	p__GN02	c__3BR-5F	unclassified	unclassified	unclassified	unclassified
Otu001520	12	4	21	k__Bacteria	p__Spirochaetes	c__Spirochaetes	o__Spirochaetales	f__Spirochaetaceae	g__Treponema	unclassified
Otu001521	6	6	25	k__Bacteria	p__Acidobacteria	c__iii1-8	o__DS-18	unclassified	unclassified	unclassified
Otu001522	7	13	17	k__Bacteria	p__Proteobacteria	c__Alphaproteobacteria	o__BD7-3	unclassified	unclassified	unclassified
Otu001523	5	14	18	k__Bacteria	p__Bacteroidetes	unclassified	unclassified	unclassified	unclassified	unclassified
Otu001524	1	12	23	k__Bacteria	p__Bacteroidetes	c__[Saprospirae]	o__[Saprospirales]	f__Saprospiraceae	unclassified	unclassified
Otu001525	6	14	16	k__Bacteria	p__Chloroflexi	c__Anaerolineae	o__Anaerolineales	f__Anaerolinaceae	g__Anaerolinea	unclassified
Otu001526	10	4	22	k__Bacteria	p__Planctomycetes	c__Planctomycetia	o__Planctomycetales	f__Planctomycetaceae	g__Planctomyces	unclassified
Otu001527	5	6	25	k__Bacteria	p__Spirochaetes	c__Spirochaetes	o__Spirochaetales	f__Spirochaetaceae	g__Treponema	unclassified
Otu001528	11	11	14	k__Bacteria	unclassified	unclassified	unclassified	unclassified	unclassified	unclassified
Otu001529	5	13	18	k__Bacteria	p__Bacteroidetes	c__[Saprospirae]	o__[Saprospirales]	f__Chitinophagaceae	unclassified	unclassified
Otu001530	3	12	21	k__Bacteria	p__OD1	c__ABY1	unclassified	unclassified	unclassified	unclassified
Otu001531	4	10	22	k__Bacteria	p__Spirochaetes	c__[Leptospirae]	o__[Leptospirales]	f__Sediment-4	g__SJA-88	unclassified
Otu001532	11	12	13	k__Bacteria	p__Chloroflexi	c__Anaerolineae	o__Anaerolineales	f__Anaerolinaceae	g__Anaerolinea	s__thermolimosa
Otu001533	1	4	31	k__Bacteria	p__Bacteroidetes	unclassified	unclassified	unclassified	unclassified	unclassified
Otu001534	6	5	25	k__Bacteria	p__Acidobacteria	c__Acidobacteria-6	o__iii1-15	unclassified	unclassified	unclassified
Otu001535	4	0	32	k__Bacteria	p__Actinobacteria	c__Acidimicrobiia	o__Acidimicrobiales	f__Iamiaceae	g__Iamia	unclassified
Otu001536	4	6	26	k__Bacteria	p__Chlamydiae	c__Chlamydiia	o__Chlamydiales	unclassified	unclassified	unclassified
Otu001537	5	3	28	k__Bacteria	p__Proteobacteria	c__Alphaproteobacteria	o__Sphingomonadales	f__Sphingomonadaceae	g__Zymomonas	unclassified
Otu001538	12	6	18	k__Bacteria	p__OD1	c__ZB2	unclassified	unclassified	unclassified	unclassified
Otu001539	15	4	17	k__Bacteria	p__Bacteroidetes	c__Flavobacteriia	o__Flavobacteriales	f__Flavobacteriaceae	g__Flavobacterium	s__succinicans
Otu001540	11	2	23	k__Bacteria	p__Chlamydiae	c__Chlamydiia	o__Chlamydiales	unclassified	unclassified	unclassified
Otu001541	5	2	29	k__Bacteria	unclassified	unclassified	unclassified	unclassified	unclassified	unclassified
Otu001542	23	10	3	k__Bacteria	p__Tenericutes	c__Mollicutes	o__Acholeplasmatales	f__Acholeplasmataceae	g__Acholeplasma	unclassified
Otu001543	3	7	26	k__Bacteria	p__Bacteroidetes	unclassified	unclassified	unclassified	unclassified	unclassified
Otu001544	1	5	30	k__Bacteria	p__Proteobacteria	c__Gammaproteobacteria	o__Alteromonadales	f__125ds10	unclassified	unclassified
Otu001545	6	5	25	k__Bacteria	p__Proteobacteria	c__Alphaproteobacteria	unclassified	unclassified	unclassified	unclassified
Otu001546	3	14	19	k__Bacteria	p__Proteobacteria	c__Deltaproteobacteria	o__Desulfuromonadales	f__Geobacteraceae	g__Geobacter	unclassified
Otu001547	12	3	21	k__Bacteria	p__OD1	c__ABY1	unclassified	unclassified	unclassified	unclassified
Otu001548	1	8	27	k__Bacteria	unclassified	unclassified	unclassified	unclassified	unclassified	unclassified
Otu001549	9	13	14	k__Bacteria	p__Proteobacteria	c__Betaproteobacteria	o__Burkholderiales	f__Oxalobacteraceae	unclassified	unclassified
Otu001550	10	3	23	k__Bacteria	p__Spirochaetes	c__Spirochaetes	o__Spirochaetales	f__Spirochaetaceae	g__Treponema	unclassified
Otu001551	11	9	16	k__Bacteria	p__Chloroflexi	c__Anaerolineae	o__envOPS12	unclassified	unclassified	unclassified
Otu001552	6	8	22	k__Bacteria	p__Proteobacteria	c__Betaproteobacteria	o__Rhodocyclales	f__Rhodocyclaceae	g__Sulfuritalea	unclassified
Otu001553	12	3	21	k__Bacteria	p__OP11	c__WCHB1-64	o__K2-4-19	unclassified	unclassified	unclassified
Otu001554	36	0	0	unclassified	NA	NA	NA	NA	NA	NA
Otu001555	2	4	30	k__Bacteria	p__Proteobacteria	c__Deltaproteobacteria	o__MIZ46	unclassified	unclassified	unclassified
Otu001556	12	1	23	k__Bacteria	p__Proteobacteria	c__Betaproteobacteria	o__Rhodocyclales	f__Rhodocyclaceae	g__Propionivibrio	unclassified
Otu001557	12	16	8	k__Bacteria	p__Bacteroidetes	c__Bacteroidia	o__Bacteroidales	unclassified	unclassified	unclassified
Otu001558	2	4	30	k__Bacteria	p__Cyanobacteria	c__Oscillatoriophycideae	o__Chroococcales	f__Gomphosphaeriaceae	g__Synechocystis	s__aquatilis
Otu001559	2	13	21	k__Bacteria	unclassified	unclassified	unclassified	unclassified	unclassified	unclassified
Otu001560	0	11	25	k__Bacteria	p__Bacteroidetes	unclassified	unclassified	unclassified	unclassified	unclassified
Otu001561	11	7	17	k__Bacteria	p__OD1	c__ABY1	unclassified	unclassified	unclassified	unclassified
Otu001562	1	2	32	k__Bacteria	p__Chloroflexi	c__TK17	unclassified	unclassified	unclassified	unclassified
Otu001563	5	3	27	k__Bacteria	p__Proteobacteria	c__Deltaproteobacteria	o__Syntrophobacterales	f__Syntrophobacteraceae	unclassified	unclassified
Otu001564	0	5	30	k__Bacteria	p__OD1	c__ABY1	unclassified	unclassified	unclassified	unclassified
Otu001565	16	1	18	k__Bacteria	p__GN02	c__BD1-5	unclassified	unclassified	unclassified	unclassified
Otu001566	4	14	17	k__Bacteria	p__Proteobacteria	c__Betaproteobacteria	unclassified	unclassified	unclassified	unclassified
Otu001567	10	7	18	k__Bacteria	p__Bacteroidetes	c__[Saprospirae]	o__[Saprospirales]	f__Chitinophagaceae	g__Sediminibacterium	unclassified
Otu001568	0	0	35	k__Bacteria	p__Bacteroidetes	c__Bacteroidia	o__Bacteroidales	f__Marinilabiaceae	unclassified	unclassified
Otu001569	12	8	15	k__Bacteria	p__OD1	c__ABY1	unclassified	unclassified	unclassified	unclassified
Otu001570	1	13	21	k__Bacteria	p__Proteobacteria	c__Betaproteobacteria	unclassified	unclassified	unclassified	unclassified
Otu001571	5	17	13	k__Bacteria	p__Bacteroidetes	c__Cytophagia	o__Cytophagales	f__Cytophagaceae	unclassified	unclassified
Otu001572	9	12	14	k__Bacteria	p__Verrucomicrobia	c__[Pedosphaerae]	o__[Pedosphaerales]	unclassified	unclassified	unclassified
Otu001573	10	6	19	k__Bacteria	p__Proteobacteria	c__Betaproteobacteria	unclassified	unclassified	unclassified	unclassified
Otu001574	4	15	16	k__Bacteria	p__Bacteroidetes	c__Bacteroidia	o__Bacteroidales	f__Porphyromonadaceae	g__Dysgonomonas	unclassified
Otu001575	2	6	27	k__Bacteria	p__Proteobacteria	c__Alphaproteobacteria	o__Rhizobiales	unclassified	unclassified	unclassified
Otu001576	1	1	33	k__Bacteria	p__Fibrobacteres	c__Fibrobacteria	o__258ds10	unclassified	unclassified	unclassified
Otu001577	4	10	21	k__Bacteria	p__OD1	c__ABY1	unclassified	unclassified	unclassified	unclassified
Otu001578	6	11	18	k__Bacteria	p__Proteobacteria	c__Deltaproteobacteria	o__Desulfovibrionales	f__Desulfomicrobiaceae	g__Desulfomicrobium	unclassified
Otu001579	5	5	25	k__Bacteria	p__Chlamydiae	c__Chlamydiia	o__Chlamydiales	unclassified	unclassified	unclassified
Otu001580	1	3	31	k__Bacteria	p__Proteobacteria	c__Deltaproteobacteria	o__MIZ46	unclassified	unclassified	unclassified
Otu001581	11	8	16	k__Bacteria	p__OD1	c__ZB2	unclassified	unclassified	unclassified	unclassified
Otu001582	1	2	32	k__Bacteria	p__Proteobacteria	c__Deltaproteobacteria	o__Myxococcales	f__Polyangiaceae	unclassified	unclassified
Otu001583	0	19	16	k__Bacteria	p__Bacteroidetes	unclassified	unclassified	unclassified	unclassified	unclassified
Otu001584	13	4	18	k__Bacteria	p__Verrucomicrobia	c__Verruco-5	o__MSBL3	unclassified	unclassified	unclassified
Otu001585	35	0	0	k__Bacteria	p__Firmicutes	c__Bacilli	o__Lactobacillales	f__Lactobacillaceae	g__Lactobacillus	s__zeae
Otu001586	5	3	27	k__Bacteria	p__Planctomycetes	c__OM190	o__CL500-15	unclassified	unclassified	unclassified
Otu001587	35	0	0	unclassified	NA	NA	NA	NA	NA	NA
Otu001588	3	16	16	k__Bacteria	p__Proteobacteria	c__Gammaproteobacteria	o__Pseudomonadales	f__Moraxellaceae	g__Acinetobacter	unclassified
Otu001589	7	3	25	k__Bacteria	unclassified	unclassified	unclassified	unclassified	unclassified	unclassified
Otu001590	5	12	18	k__Bacteria	p__Proteobacteria	c__Deltaproteobacteria	o__Desulfobacterales	f__Desulfobacteraceae	unclassified	unclassified
Otu001591	0	35	0	k__Bacteria	p__Proteobacteria	c__Gammaproteobacteria	o__Pseudomonadales	f__Pseudomonadaceae	g__Pseudomonas	s__fragi
Otu001592	4	5	26	k__Bacteria	unclassified	unclassified	unclassified	unclassified	unclassified	unclassified
Otu001593	1	5	29	k__Bacteria	p__Verrucomicrobia	c__Opitutae	o__Opitutales	f__Opitutaceae	g__Opitutus	unclassified
Otu001594	9	8	18	k__Bacteria	p__Chloroflexi	c__Anaerolineae	o__Anaerolineales	f__Anaerolinaceae	unclassified	unclassified
Otu001595	3	6	26	k__Bacteria	p__Verrucomicrobia	c__Verruco-5	o__WCHB1-41	f__RFP12	unclassified	unclassified
Otu001596	23	3	9	k__Bacteria	unclassified	unclassified	unclassified	unclassified	unclassified	unclassified
Otu001597	15	3	17	k__Bacteria	p__OD1	c__ABY1	unclassified	unclassified	unclassified	unclassified
Otu001598	0	3	32	k__Bacteria	p__Spirochaetes	c__[Leptospirae]	o__[Leptospirales]	f__Sediment-4	g__SJA-88	unclassified
Otu001599	1	5	29	k__Bacteria	p__Proteobacteria	c__Betaproteobacteria	o__Burkholderiales	f__Comamonadaceae	unclassified	unclassified
Otu001600	14	1	19	k__Bacteria	p__Verrucomicrobia	c__Verruco-5	unclassified	unclassified	unclassified	unclassified
Otu001601	6	11	17	k__Bacteria	p__Proteobacteria	c__Deltaproteobacteria	o__Desulfobacterales	f__Desulfobacteraceae	g__Desulfococcus	unclassified
Otu001602	9	4	21	k__Bacteria	unclassified	unclassified	unclassified	unclassified	unclassified	unclassified
Otu001603	3	6	25	k__Bacteria	p__Bacteroidetes	c__Flavobacteriia	o__Flavobacteriales	f__[Weeksellaceae]	g__Chryseobacterium	unclassified
Otu001604	6	14	14	k__Bacteria	p__OD1	c__ZB2	unclassified	unclassified	unclassified	unclassified
Otu001605	9	3	22	k__Bacteria	p__OD1	c__ZB2	unclassified	unclassified	unclassified	unclassified
Otu001606	0	14	20	k__Bacteria	p__Verrucomicrobia	c__Opitutae	o__Opitutales	f__Opitutaceae	g__Opitutus	unclassified
Otu001607	6	9	19	k__Bacteria	p__Bacteroidetes	unclassified	unclassified	unclassified	unclassified	unclassified
Otu001608	1	14	19	k__Bacteria	p__Proteobacteria	c__Gammaproteobacteria	o__Enterobacteriales	f__Enterobacteriaceae	unclassified	unclassified
Otu001609	4	17	13	k__Bacteria	p__Bacteroidetes	c__[Saprospirae]	o__[Saprospirales]	f__Chitinophagaceae	unclassified	unclassified
Otu001610	4	1	29	k__Bacteria	p__Spirochaetes	c__Spirochaetes	o__Spirochaetales	f__Spirochaetaceae	g__Treponema	unclassified
Otu001611	8	2	24	k__Bacteria	p__Proteobacteria	c__Alphaproteobacteria	o__BD7-3	unclassified	unclassified	unclassified
Otu001612	9	2	23	k__Bacteria	p__Caldiserica	c__OP5	o__WCHB1-02	unclassified	unclassified	unclassified
Otu001613	12	0	22	k__Bacteria	p__Chloroflexi	c__Anaerolineae	o__Anaerolineales	f__Anaerolinaceae	g__T78	unclassified
Otu001614	2	7	25	k__Bacteria	p__Proteobacteria	c__Deltaproteobacteria	o__Myxococcales	f__Cystobacteraceae	g__Cystobacter	unclassified
Otu001615	8	4	22	k__Bacteria	p__Proteobacteria	c__Alphaproteobacteria	o__Rhodospirillales	f__Acetobacteraceae	g__Roseomonas	s__lacus
Otu001616	4	10	20	k__Bacteria	p__Bacteroidetes	c__Bacteroidia	o__Bacteroidales	f__GZKB119	unclassified	unclassified
Otu001617	25	5	4	k__Bacteria	p__OD1	c__ZB2	unclassified	unclassified	unclassified	unclassified
Otu001618	0	11	23	k__Bacteria	p__Proteobacteria	c__Deltaproteobacteria	unclassified	unclassified	unclassified	unclassified
Otu001619	6	3	25	k__Bacteria	unclassified	unclassified	unclassified	unclassified	unclassified	unclassified
Otu001620	32	0	2	k__Bacteria	p__Firmicutes	c__Bacilli	o__Lactobacillales	f__Lactobacillaceae	g__Lactobacillus	s__helveticus
Otu001621	5	16	13	k__Bacteria	p__Bacteroidetes	c__Sphingobacteriia	o__Sphingobacteriales	f__Sphingobacteriaceae	g__Sphingobacterium	s__multivorum
Otu001622	3	4	27	k__Bacteria	p__Proteobacteria	c__Deltaproteobacteria	o__Desulfarculales	f__Desulfarculaceae	g__Desulfarculus	unclassified
Otu001623	12	6	16	k__Bacteria	p__Chloroflexi	c__Anaerolineae	o__GCA004	unclassified	unclassified	unclassified
Otu001624	3	2	29	k__Bacteria	p__FCPU426	unclassified	unclassified	unclassified	unclassified	unclassified
Otu001625	16	1	17	k__Bacteria	p__OD1	c__ABY1	unclassified	unclassified	unclassified	unclassified
Otu001626	7	13	14	k__Bacteria	p__Chloroflexi	c__Anaerolineae	o__envOPS12	unclassified	unclassified	unclassified
Otu001627	2	6	26	k__Bacteria	p__Bacteroidetes	c__[Saprospirae]	o__[Saprospirales]	f__Chitinophagaceae	unclassified	unclassified
Otu001628	1	1	31	k__Bacteria	p__Proteobacteria	c__Gammaproteobacteria	o__HOC36	unclassified	unclassified	unclassified
Otu001629	4	4	25	k__Bacteria	p__Proteobacteria	c__Betaproteobacteria	unclassified	unclassified	unclassified	unclassified
Otu001630	1	7	25	k__Bacteria	p__Spirochaetes	c__[Leptospirae]	o__[Leptospirales]	f__Sediment-4	g__SJA-88	unclassified
Otu001631	12	6	15	k__Bacteria	p__OD1	c__ZB2	unclassified	unclassified	unclassified	unclassified
Otu001632	33	0	0	unclassified	NA	NA	NA	NA	NA	NA
Otu001633	5	3	25	k__Bacteria	p__Proteobacteria	c__Deltaproteobacteria	o__Myxococcales	unclassified	unclassified	unclassified
Otu001634	2	10	21	k__Bacteria	p__Proteobacteria	c__Alphaproteobacteria	o__Sphingomonadales	f__Sphingomonadaceae	g__Kaistobacter	unclassified
Otu001635	7	2	24	k__Bacteria	p__Proteobacteria	c__Alphaproteobacteria	o__Sphingomonadales	f__Erythrobacteraceae	g__Lutibacterium	unclassified
Otu001636	5	3	25	k__Bacteria	p__Proteobacteria	c__Alphaproteobacteria	o__BD7-3	unclassified	unclassified	unclassified
Otu001637	2	3	28	k__Bacteria	p__Proteobacteria	c__Betaproteobacteria	o__SC-I-84	unclassified	unclassified	unclassified
Otu001638	33	0	0	unclassified	NA	NA	NA	NA	NA	NA
Otu001639	3	7	23	k__Bacteria	p__OD1	c__ZB2	unclassified	unclassified	unclassified	unclassified
Otu001640	0	3	30	k__Bacteria	unclassified	unclassified	unclassified	unclassified	unclassified	unclassified
Otu001641	3	7	23	k__Bacteria	p__TM7	c__TM7-3	unclassified	unclassified	unclassified	unclassified
Otu001642	8	5	20	k__Bacteria	p__Proteobacteria	c__Gammaproteobacteria	unclassified	unclassified	unclassified	unclassified
Otu001643	0	1	32	k__Bacteria	p__Proteobacteria	unclassified	unclassified	unclassified	unclassified	unclassified
Otu001644	3	12	18	k__Bacteria	p__Proteobacteria	c__Deltaproteobacteria	o__Desulfarculales	f__Desulfarculaceae	unclassified	unclassified
Otu001645	5	4	24	k__Bacteria	p__TM7	c__TM7-3	o__EW055	unclassified	unclassified	unclassified
Otu001646	3	7	23	k__Bacteria	p__Armatimonadetes	c__[Fimbriimonadia]	o__[Fimbriimonadales]	f__[Fimbriimonadaceae]	g__Fimbriimonas	unclassified
Otu001647	3	13	17	k__Bacteria	p__Proteobacteria	c__Deltaproteobacteria	o__Desulfobacterales	f__Desulfobulbaceae	g__Desulforhopalus	unclassified
Otu001648	5	11	17	k__Bacteria	p__Proteobacteria	c__Gammaproteobacteria	o__Legionellales	f__Coxiellaceae	unclassified	unclassified
Otu001649	12	10	11	k__Bacteria	p__Verrucomicrobia	c__[Pedosphaerae]	o__[Pedosphaerales]	f__Ellin515	unclassified	unclassified
Otu001650	6	9	18	k__Bacteria	p__Bacteroidetes	unclassified	unclassified	unclassified	unclassified	unclassified
Otu001651	0	11	22	k__Bacteria	p__Verrucomicrobia	c__Opitutae	o__Opitutales	f__Opitutaceae	g__Opitutus	unclassified
Otu001652	8	14	11	k__Bacteria	p__Firmicutes	c__Clostridia	o__Clostridiales	f__Clostridiaceae	g__Clostridium	unclassified
Otu001653	7	7	19	k__Bacteria	p__Proteobacteria	c__Alphaproteobacteria	o__BD7-3	unclassified	unclassified	unclassified
Otu001654	2	8	23	k__Bacteria	p__Acidobacteria	c__Acidobacteria-6	o__iii1-15	unclassified	unclassified	unclassified
Otu001655	0	7	26	k__Bacteria	p__Proteobacteria	c__Betaproteobacteria	o__Burkholderiales	f__Comamonadaceae	unclassified	unclassified
Otu001656	2	4	27	k__Bacteria	p__Proteobacteria	c__Betaproteobacteria	o__Ellin6067	unclassified	unclassified	unclassified
Otu001657	6	3	23	k__Bacteria	unclassified	unclassified	unclassified	unclassified	unclassified	unclassified
Otu001658	19	5	8	k__Bacteria	p__Chloroflexi	c__Anaerolineae	o__GCA004	unclassified	unclassified	unclassified
Otu001659	2	0	30	k__Bacteria	p__Bacteroidetes	unclassified	unclassified	unclassified	unclassified	unclassified
Otu001660	11	11	10	k__Bacteria	p__GN02	c__GKS2-174	unclassified	unclassified	unclassified	unclassified
Otu001661	2	0	30	k__Bacteria	p__Acidobacteria	c__Acidobacteria-6	o__CCU21	unclassified	unclassified	unclassified
Otu001662	7	6	19	k__Bacteria	p__Proteobacteria	c__Alphaproteobacteria	o__Ellin329	unclassified	unclassified	unclassified
Otu001663	7	8	17	k__Bacteria	p__OP3	c__PBS-25	unclassified	unclassified	unclassified	unclassified
Otu001664	32	0	0	unclassified	NA	NA	NA	NA	NA	NA
Otu001665	1	2	29	k__Bacteria	p__Acidobacteria	c__Holophagae	o__Holophagales	f__Holophagaceae	unclassified	unclassified
Otu001666	12	10	10	k__Bacteria	p__Spirochaetes	c__Spirochaetes	o__Spirochaetales	f__Spirochaetaceae	g__Treponema	unclassified
Otu001667	0	17	15	k__Bacteria	p__Bacteroidetes	unclassified	unclassified	unclassified	unclassified	unclassified
Otu001668	8	7	17	k__Bacteria	p__Bacteroidetes	unclassified	unclassified	unclassified	unclassified	unclassified
Otu001669	13	0	19	k__Bacteria	p__GN02	c__BD1-5	unclassified	unclassified	unclassified	unclassified
Otu001670	15	5	12	k__Bacteria	p__OD1	c__ABY1	unclassified	unclassified	unclassified	unclassified
Otu001671	0	7	25	k__Bacteria	p__OD1	c__ZB2	unclassified	unclassified	unclassified	unclassified
Otu001672	32	0	0	unclassified	NA	NA	NA	NA	NA	NA
Otu001673	8	6	18	k__Bacteria	unclassified	unclassified	unclassified	unclassified	unclassified	unclassified
Otu001674	11	7	14	k__Bacteria	p__Bacteroidetes	unclassified	unclassified	unclassified	unclassified	unclassified
Otu001675	2	2	28	k__Bacteria	p__Chlamydiae	c__Chlamydiia	o__Chlamydiales	unclassified	unclassified	unclassified
Otu001676	2	9	21	k__Bacteria	p__Proteobacteria	c__Deltaproteobacteria	o__Desulfobacterales	f__Desulfobacteraceae	g__Desulfococcus	unclassified
Otu001677	5	5	22	k__Bacteria	p__Proteobacteria	c__Gammaproteobacteria	o__Xanthomonadales	f__Xanthomonadaceae	unclassified	unclassified
Otu001678	0	5	27	k__Bacteria	p__Fibrobacteres	c__TG3	o__TG3-1	f__TSCOR003-O20	unclassified	unclassified
Otu001679	0	2	30	k__Bacteria	p__Bacteroidetes	unclassified	unclassified	unclassified	unclassified	unclassified
Otu001680	2	30	0	k__Bacteria	p__Gemmatimonadetes	c__Gemm-1	unclassified	unclassified	unclassified	unclassified
Otu001681	7	7	18	k__Bacteria	p__Proteobacteria	c__Deltaproteobacteria	unclassified	unclassified	unclassified	unclassified
Otu001682	0	1	31	k__Bacteria	p__Bacteroidetes	c__Bacteroidia	o__Bacteroidales	unclassified	unclassified	unclassified
Otu001683	21	9	2	k__Bacteria	p__Chloroflexi	c__Anaerolineae	o__SBR1031	f__A4b	unclassified	unclassified
Otu001684	0	4	28	k__Bacteria	p__Proteobacteria	c__Gammaproteobacteria	o__Methylococcales	f__Methylococcaceae	g__Methylomonas	unclassified
Otu001685	2	0	30	k__Bacteria	p__Actinobacteria	c__Actinobacteria	o__Actinomycetales	f__Nocardioidaceae	g__Aeromicrobium	unclassified
Otu001686	2	9	21	k__Bacteria	p__Verrucomicrobia	c__[Pedosphaerae]	o__[Pedosphaerales]	unclassified	unclassified	unclassified
Otu001687	4	10	18	k__Bacteria	unclassified	unclassified	unclassified	unclassified	unclassified	unclassified
Otu001688	7	6	19	k__Bacteria	p__Verrucomicrobia	c__[Pedosphaerae]	o__[Pedosphaerales]	unclassified	unclassified	unclassified
Otu001689	10	2	20	k__Bacteria	p__Proteobacteria	c__Deltaproteobacteria	o__Desulfovibrionales	f__Desulfovibrionaceae	g__Desulfovibrio	s__mexicanus
Otu001690	2	7	23	k__Bacteria	p__Proteobacteria	c__Gammaproteobacteria	o__Xanthomonadales	f__Xanthomonadaceae	g__Dokdonella	unclassified
Otu001691	32	0	0	k__Bacteria	p__Firmicutes	c__Bacilli	o__Lactobacillales	f__Lactobacillaceae	g__Lactobacillus	unclassified
Otu001692	2	7	23	k__Bacteria	p__OD1	c__ZB2	unclassified	unclassified	unclassified	unclassified
Otu001693	1	15	16	k__Bacteria	p__Proteobacteria	c__Betaproteobacteria	o__Nitrosomonadales	f__Nitrosomonadaceae	g__Nitrosomonas	s__oligotropha
Otu001694	11	2	19	k__Bacteria	p__Chloroflexi	c__Anaerolineae	o__Anaerolineales	f__Anaerolinaceae	unclassified	unclassified
Otu001695	15	0	17	k__Bacteria	p__Planctomycetes	c__Phycisphaerae	o__WD2101	unclassified	unclassified	unclassified
Otu001696	4	15	13	k__Bacteria	unclassified	unclassified	unclassified	unclassified	unclassified	unclassified
Otu001697	0	6	26	k__Bacteria	p__Proteobacteria	c__Gammaproteobacteria	unclassified	unclassified	unclassified	unclassified
Otu001698	1	5	26	k__Bacteria	p__Proteobacteria	c__Betaproteobacteria	o__Nitrosomonadales	f__Nitrosomonadaceae	unclassified	unclassified
Otu001699	5	4	23	k__Bacteria	p__OD1	c__SM2F11	unclassified	unclassified	unclassified	unclassified
Otu001700	0	30	2	k__Bacteria	p__Proteobacteria	c__Gammaproteobacteria	o__Pseudomonadales	f__Pseudomonadaceae	g__Pseudomonas	s__veronii
Otu001701	5	0	27	k__Bacteria	p__Planctomycetes	c__Planctomycetia	o__Pirellulales	f__Pirellulaceae	unclassified	unclassified
Otu001702	0	2	30	k__Bacteria	p__Proteobacteria	c__Deltaproteobacteria	o__Desulfobacterales	f__Desulfobacteraceae	unclassified	unclassified
Otu001703	2	3	27	k__Bacteria	p__Proteobacteria	c__Betaproteobacteria	o__SC-I-84	unclassified	unclassified	unclassified
Otu001704	2	6	24	k__Bacteria	p__Proteobacteria	c__Betaproteobacteria	o__Burkholderiales	f__Comamonadaceae	unclassified	unclassified
Otu001705	2	2	28	k__Bacteria	p__Actinobacteria	c__Actinobacteria	o__Actinomycetales	f__Microbacteriaceae	unclassified	unclassified
Otu001706	0	13	19	k__Bacteria	p__Bacteroidetes	unclassified	unclassified	unclassified	unclassified	unclassified
Otu001707	2	4	25	k__Bacteria	p__Proteobacteria	c__Alphaproteobacteria	o__Rhizobiales	f__Hyphomicrobiaceae	g__Hyphomicrobium	unclassified
Otu001708	0	5	26	k__Bacteria	p__Bacteroidetes	c__Bacteroidia	o__Bacteroidales	f__Marinilabiaceae	unclassified	unclassified
Otu001709	0	2	29	k__Bacteria	p__Actinobacteria	c__Actinobacteria	o__Actinomycetales	unclassified	unclassified	unclassified
Otu001710	20	4	7	k__Bacteria	p__OP11	c__WCHB1-64	o__K2-4-19	unclassified	unclassified	unclassified
Otu001711	6	6	19	k__Bacteria	p__Proteobacteria	c__Alphaproteobacteria	o__Caulobacterales	f__Caulobacteraceae	unclassified	unclassified
Otu001712	6	9	16	k__Bacteria	p__Spirochaetes	c__[Leptospirae]	o__[Leptospirales]	f__Sediment-4	unclassified	unclassified
Otu001713	3	8	20	k__Bacteria	p__Armatimonadetes	c__SJA-176	o__RB046	unclassified	unclassified	unclassified
Otu001714	4	0	27	k__Bacteria	p__Proteobacteria	c__Alphaproteobacteria	unclassified	unclassified	unclassified	unclassified
Otu001715	5	10	16	k__Bacteria	p__Proteobacteria	c__Betaproteobacteria	o__MND1	unclassified	unclassified	unclassified
Otu001716	1	15	15	k__Bacteria	p__Spirochaetes	c__MVP-15	o__PL-11B10	unclassified	unclassified	unclassified
Otu001717	7	12	12	k__Bacteria	p__Verrucomicrobia	c__[Pedosphaerae]	o__[Pedosphaerales]	unclassified	unclassified	unclassified
Otu001718	4	1	26	k__Bacteria	p__Proteobacteria	c__Deltaproteobacteria	o__Desulfovibrionales	f__Desulfovibrionaceae	g__Desulfovibrio	s__mexicanus
Otu001719	18	6	7	k__Bacteria	p__OD1	c__ABY1	unclassified	unclassified	unclassified	unclassified
Otu001720	2	3	26	k__Bacteria	p__Proteobacteria	c__Alphaproteobacteria	unclassified	unclassified	unclassified	unclassified
Otu001721	0	1	30	k__Bacteria	p__Verrucomicrobia	c__[Pedosphaerae]	o__[Pedosphaerales]	unclassified	unclassified	unclassified
Otu001722	0	0	31	k__Bacteria	p__Proteobacteria	c__Gammaproteobacteria	unclassified	unclassified	unclassified	unclassified
Otu001723	5	2	24	k__Bacteria	p__Proteobacteria	c__Betaproteobacteria	unclassified	unclassified	unclassified	unclassified
Otu001724	7	13	11	k__Bacteria	unclassified	unclassified	unclassified	unclassified	unclassified	unclassified
Otu001725	4	9	18	k__Bacteria	p__Firmicutes	c__Clostridia	o__Clostridiales	f__Veillonellaceae	unclassified	unclassified
Otu001726	0	6	25	k__Bacteria	p__H-178	unclassified	unclassified	unclassified	unclassified	unclassified
Otu001727	12	8	11	k__Bacteria	unclassified	unclassified	unclassified	unclassified	unclassified	unclassified
Otu001728	0	2	29	k__Bacteria	p__TM7	c__TM7-1	unclassified	unclassified	unclassified	unclassified
Otu001729	6	13	12	k__Bacteria	p__Proteobacteria	c__Deltaproteobacteria	o__Desulfobacterales	f__Desulfobulbaceae	unclassified	unclassified
Otu001730	12	1	18	k__Bacteria	p__Bacteroidetes	c__Cytophagia	o__Cytophagales	f__Cyclobacteriaceae	unclassified	unclassified
Otu001731	9	7	15	unclassified	NA	NA	NA	NA	NA	NA
Otu001732	1	3	27	k__Bacteria	p__Proteobacteria	c__Deltaproteobacteria	o__Myxococcales	unclassified	unclassified	unclassified
Otu001733	5	7	19	k__Bacteria	p__WS3	c__PRR-12	o__Sediment-1	f__PRR-10	unclassified	unclassified
Otu001734	4	10	17	k__Bacteria	p__Bacteroidetes	c__Cytophagia	o__Cytophagales	unclassified	unclassified	unclassified
Otu001735	3	2	26	k__Bacteria	p__Actinobacteria	c__OPB41	unclassified	unclassified	unclassified	unclassified
Otu001736	14	3	14	k__Bacteria	p__OP11	c__WCHB1-64	o__K2-4-19	unclassified	unclassified	unclassified
Otu001737	8	0	23	k__Bacteria	p__Planctomycetes	c__vadinHA49	o__DH61	unclassified	unclassified	unclassified
Otu001738	0	10	21	k__Bacteria	p__Bacteroidetes	c__[Saprospirae]	o__[Saprospirales]	f__Chitinophagaceae	unclassified	unclassified
Otu001739	0	3	28	k__Bacteria	p__Proteobacteria	c__Gammaproteobacteria	unclassified	unclassified	unclassified	unclassified
Otu001740	4	3	24	k__Bacteria	p__TM6	c__SJA-4	unclassified	unclassified	unclassified	unclassified
Otu001741	10	0	21	k__Bacteria	p__Chloroflexi	c__Anaerolineae	o__SBR1031	f__A4b	unclassified	unclassified
Otu001742	5	2	24	k__Bacteria	p__Actinobacteria	c__Actinobacteria	o__Actinomycetales	f__Nocardioidaceae	g__Propionicimonas	unclassified
Otu001743	2	0	29	k__Bacteria	p__Acidobacteria	c__Holophagae	o__Holophagales	f__Holophagaceae	g__Geothrix	unclassified
Otu001744	6	2	23	k__Bacteria	p__Firmicutes	c__Clostridia	o__Clostridiales	f__Lachnospiraceae	g__Clostridium	s__clostridioforme
Otu001745	2	1	28	k__Bacteria	p__Chloroflexi	c__TK17	unclassified	unclassified	unclassified	unclassified
Otu001746	10	9	12	k__Bacteria	p__Bacteroidetes	unclassified	unclassified	unclassified	unclassified	unclassified
Otu001747	4	8	19	k__Bacteria	p__Verrucomicrobia	c__[Pedosphaerae]	o__[Pedosphaerales]	unclassified	unclassified	unclassified
Otu001748	3	9	18	k__Bacteria	p__Proteobacteria	c__Gammaproteobacteria	unclassified	unclassified	unclassified	unclassified
Otu001749	4	1	25	k__Bacteria	p__Actinobacteria	c__Thermoleophilia	o__Gaiellales	f__Gaiellaceae	unclassified	unclassified
Otu001750	1	29	0	k__Bacteria	p__Firmicutes	c__Clostridia	o__Clostridiales	f__Clostridiaceae	g__Clostridium	unclassified
Otu001751	2	5	23	k__Bacteria	p__SR1	unclassified	unclassified	unclassified	unclassified	unclassified
Otu001752	0	2	28	k__Bacteria	p__Bacteroidetes	c__Bacteroidia	o__Bacteroidales	unclassified	unclassified	unclassified
Otu001753	0	4	26	k__Bacteria	p__Proteobacteria	c__Gammaproteobacteria	unclassified	unclassified	unclassified	unclassified
Otu001754	0	2	28	k__Bacteria	p__OD1	c__ZB2	unclassified	unclassified	unclassified	unclassified
Otu001755	0	3	27	k__Bacteria	unclassified	unclassified	unclassified	unclassified	unclassified	unclassified
Otu001756	16	4	10	k__Bacteria	p__OP11	c__WCHB1-64	o__K2-4-19	unclassified	unclassified	unclassified
Otu001757	0	6	24	k__Bacteria	p__Bacteroidetes	unclassified	unclassified	unclassified	unclassified	unclassified
Otu001758	6	3	21	k__Bacteria	p__Proteobacteria	c__Alphaproteobacteria	o__Rhodospirillales	f__Rhodospirillaceae	g__Reyranella	s__massiliensis
Otu001759	5	3	22	k__Bacteria	p__Spirochaetes	c__Spirochaetes	o__Spirochaetales	f__Spirochaetaceae	g__Treponema	unclassified
Otu001760	5	1	24	k__Bacteria	p__Planctomycetes	c__Planctomycetia	o__Planctomycetales	f__Planctomycetaceae	g__Planctomyces	unclassified
Otu001761	27	0	3	k__Bacteria	p__Bacteroidetes	c__Bacteroidia	o__Bacteroidales	f__Porphyromonadaceae	unclassified	unclassified
Otu001762	2	9	19	k__Bacteria	unclassified	unclassified	unclassified	unclassified	unclassified	unclassified
Otu001763	1	19	10	k__Bacteria	p__Chlamydiae	c__Chlamydiia	o__Chlamydiales	f__Parachlamydiaceae	g__Candidatus_Protochlamydia	unclassified
Otu001764	8	9	13	k__Bacteria	p__Bacteroidetes	c__Bacteroidia	o__Bacteroidales	f__Porphyromonadaceae	g__Petrimonas	s__sulfuriphila
Otu001765	10	5	15	k__Bacteria	p__Chloroflexi	c__Anaerolineae	o__Anaerolineales	f__Anaerolinaceae	unclassified	unclassified
Otu001766	0	8	22	k__Bacteria	p__Verrucomicrobia	c__Opitutae	o__Opitutales	f__Opitutaceae	g__Opitutus	unclassified
Otu001767	2	9	19	k__Bacteria	p__Verrucomicrobia	c__[Methylacidiphilae]	o__S-BQ2-57	unclassified	unclassified	unclassified
Otu001768	2	12	16	k__Bacteria	p__Verrucomicrobia	c__[Pedosphaerae]	o__[Pedosphaerales]	unclassified	unclassified	unclassified
Otu001769	4	3	23	k__Bacteria	p__Proteobacteria	c__Betaproteobacteria	o__SC-I-84	unclassified	unclassified	unclassified
Otu001770	0	7	23	k__Bacteria	p__Bacteroidetes	unclassified	unclassified	unclassified	unclassified	unclassified
Otu001771	3	26	1	k__Bacteria	p__Proteobacteria	c__Betaproteobacteria	o__Rhodocyclales	f__Rhodocyclaceae	unclassified	unclassified
Otu001772	6	9	15	k__Bacteria	p__Chloroflexi	c__Anaerolineae	o__Anaerolineales	f__Anaerolinaceae	g__Anaerolinea	unclassified
Otu001773	2	3	25	k__Bacteria	p__Proteobacteria	c__Alphaproteobacteria	o__Sphingomonadales	f__Sphingomonadaceae	g__Sphingomonas	unclassified
Otu001774	3	4	23	k__Bacteria	p__Chlamydiae	c__Chlamydiia	o__Chlamydiales	unclassified	unclassified	unclassified
Otu001775	16	5	9	k__Bacteria	p__OD1	c__ZB2	unclassified	unclassified	unclassified	unclassified
Otu001776	2	20	8	k__Bacteria	p__Bacteroidetes	c__Bacteroidia	o__Bacteroidales	unclassified	unclassified	unclassified
Otu001777	0	10	20	k__Bacteria	p__Firmicutes	c__Clostridia	o__Clostridiales	unclassified	unclassified	unclassified
Otu001778	9	4	17	k__Bacteria	p__Chloroflexi	c__Anaerolineae	o__Anaerolineales	f__Anaerolinaceae	unclassified	unclassified
Otu001779	8	2	20	k__Bacteria	p__Planctomycetes	c__BD7-11	unclassified	unclassified	unclassified	unclassified
Otu001780	2	1	27	k__Bacteria	p__Planctomycetes	c__Planctomycetia	o__Planctomycetales	f__Planctomycetaceae	g__Planctomyces	unclassified
Otu001781	9	2	19	k__Bacteria	unclassified	unclassified	unclassified	unclassified	unclassified	unclassified
Otu001782	6	5	19	k__Bacteria	p__Proteobacteria	c__Betaproteobacteria	o__Burkholderiales	f__Comamonadaceae	unclassified	unclassified
Otu001783	5	1	24	k__Bacteria	p__Proteobacteria	c__Alphaproteobacteria	o__Rhizobiales	f__Methylocystaceae	g__Methylosinus	unclassified
Otu001784	5	15	10	k__Bacteria	p__Gemmatimonadetes	c__Gemmatimonadetes	o__KD8-87	unclassified	unclassified	unclassified
Otu001785	30	0	0	unclassified	NA	NA	NA	NA	NA	NA
Otu001786	15	12	3	k__Bacteria	p__Bacteroidetes	c__Bacteroidia	o__Bacteroidales	f__Rikenellaceae	g__Blvii28	unclassified
Otu001787	9	0	21	k__Bacteria	p__Planctomycetes	c__Planctomycetia	o__Pirellulales	f__Pirellulaceae	unclassified	unclassified
Otu001788	9	6	15	k__Bacteria	p__Verrucomicrobia	c__[Pedosphaerae]	o__[Pedosphaerales]	unclassified	unclassified	unclassified
Otu001789	9	7	14	k__Bacteria	p__OD1	c__ZB2	unclassified	unclassified	unclassified	unclassified
Otu001790	2	0	28	k__Bacteria	p__NKB19	c__TSBW08	unclassified	unclassified	unclassified	unclassified
Otu001791	4	5	21	k__Bacteria	p__Proteobacteria	c__Deltaproteobacteria	o__Myxococcales	unclassified	unclassified	unclassified
Otu001792	3	3	24	k__Bacteria	p__Proteobacteria	c__Gammaproteobacteria	o__Xanthomonadales	f__Xanthomonadaceae	g__Arenimonas	unclassified
Otu001793	10	4	16	k__Bacteria	p__Fibrobacteres	c__B5-096	unclassified	unclassified	unclassified	unclassified
Otu001794	1	11	18	k__Bacteria	p__Firmicutes	c__Clostridia	o__Clostridiales	f__Lachnospiraceae	unclassified	unclassified
Otu001795	3	2	25	k__Bacteria	p__Acidobacteria	c__iii1-8	o__SJA-36	unclassified	unclassified	unclassified
Otu001796	0	4	26	k__Bacteria	p__Proteobacteria	c__Betaproteobacteria	o__Methylophilales	f__Methylophilaceae	unclassified	unclassified
Otu001797	8	4	17	k__Bacteria	p__Bacteroidetes	unclassified	unclassified	unclassified	unclassified	unclassified
Otu001798	4	4	21	k__Bacteria	p__Actinobacteria	c__Acidimicrobiia	o__Acidimicrobiales	f__C111	unclassified	unclassified
Otu001799	0	1	28	k__Bacteria	p__Proteobacteria	unclassified	unclassified	unclassified	unclassified	unclassified
Otu001800	6	3	20	k__Bacteria	p__Bacteroidetes	c__Cytophagia	o__Cytophagales	f__Cyclobacteriaceae	g__Algoriphagus	unclassified
Otu001801	14	8	7	k__Bacteria	p__Chloroflexi	c__Anaerolineae	o__envOPS12	unclassified	unclassified	unclassified
Otu001802	4	12	13	k__Bacteria	p__Spirochaetes	c__[Leptospirae]	o__[Leptospirales]	f__Sediment-4	g__SJA-88	unclassified
Otu001803	4	25	0	k__Bacteria	p__Fusobacteria	c__Fusobacteriia	o__Fusobacteriales	unclassified	unclassified	unclassified
Otu001804	7	1	21	k__Bacteria	unclassified	unclassified	unclassified	unclassified	unclassified	unclassified
Otu001805	0	11	18	k__Bacteria	p__Spirochaetes	c__[Leptospirae]	o__[Leptospirales]	f__Leptospiraceae	g__Leptospira	s__biflexa
Otu001806	0	13	16	k__Bacteria	p__Proteobacteria	c__Deltaproteobacteria	o__Desulfobacterales	f__Desulfobacteraceae	g__Desulfococcus	s__oleovorans
Otu001807	2	8	19	k__Bacteria	p__Proteobacteria	c__Deltaproteobacteria	o__Desulfovibrionales	f__Desulfovibrionaceae	g__Desulfovibrio	unclassified
Otu001808	9	12	8	k__Bacteria	p__Acidobacteria	c__Holophagae	o__Holophagales	f__Holophagaceae	g__Geothrix	unclassified
Otu001809	29	0	0	unclassified	NA	NA	NA	NA	NA	NA
Otu001810	3	8	18	k__Bacteria	p__Proteobacteria	c__Betaproteobacteria	o__Burkholderiales	f__Comamonadaceae	g__Alicycliphilus	unclassified
Otu001811	1	5	23	k__Bacteria	p__Acidobacteria	c__Holophagae	o__Holophagales	f__Holophagaceae	unclassified	unclassified
Otu001812	2	7	20	k__Bacteria	p__Verrucomicrobia	c__[Pedosphaerae]	o__[Pedosphaerales]	f__Ellin515	unclassified	unclassified
Otu001813	2	9	18	k__Bacteria	unclassified	unclassified	unclassified	unclassified	unclassified	unclassified
Otu001814	23	6	0	k__Bacteria	p__Proteobacteria	c__Epsilonproteobacteria	o__Campylobacterales	f__Helicobacteraceae	g__Sulfuricurvum	s__kujiense
Otu001815	7	2	20	k__Bacteria	p__OD1	c__ABY1	unclassified	unclassified	unclassified	unclassified
Otu001816	11	5	13	k__Bacteria	p__Verrucomicrobia	c__[Pedosphaerae]	o__[Pedosphaerales]	f__Ellin515	unclassified	unclassified
Otu001817	7	3	19	k__Bacteria	p__Chloroflexi	c__Anaerolineae	o__Anaerolineales	f__Anaerolinaceae	unclassified	unclassified
Otu001818	10	10	9	k__Bacteria	p__Bacteroidetes	c__Bacteroidia	o__Bacteroidales	unclassified	unclassified	unclassified
Otu001819	9	0	20	k__Bacteria	p__Chloroflexi	c__Anaerolineae	o__Anaerolineales	f__Anaerolinaceae	g__Anaerolinea	unclassified
Otu001820	8	0	21	k__Bacteria	p__Planctomycetes	c__Planctomycetia	o__Planctomycetales	f__Planctomycetaceae	g__Planctomyces	unclassified
Otu001821	8	5	16	k__Bacteria	p__Verrucomicrobia	c__[Pedosphaerae]	o__[Pedosphaerales]	unclassified	unclassified	unclassified
Otu001822	0	4	25	k__Bacteria	p__Planctomycetes	c__OM190	o__CL500-15	unclassified	unclassified	unclassified
Otu001823	2	9	18	k__Bacteria	p__Bacteroidetes	c__[Saprospirae]	o__[Saprospirales]	f__Chitinophagaceae	unclassified	unclassified
Otu001824	8	2	19	k__Bacteria	p__TPD-58	unclassified	unclassified	unclassified	unclassified	unclassified
Otu001825	9	11	9	k__Bacteria	p__Chloroflexi	c__Anaerolineae	o__Anaerolineales	f__Anaerolinaceae	g__Anaerolinea	unclassified
Otu001826	4	7	18	k__Bacteria	p__TM7	c__TM7-3	o__Blgi18	unclassified	unclassified	unclassified
Otu001827	7	0	22	k__Bacteria	p__OD1	c__ABY1	unclassified	unclassified	unclassified	unclassified
Otu001828	2	2	25	k__Bacteria	p__Chlamydiae	c__Chlamydiia	o__Chlamydiales	f__Parachlamydiaceae	unclassified	unclassified
Otu001829	5	2	22	k__Bacteria	p__Actinobacteria	c__Actinobacteria	o__Actinomycetales	f__Gordoniaceae	g__Gordonia	unclassified
Otu001830	3	3	23	k__Bacteria	p__Acidobacteria	c__Acidobacteria-6	o__iii1-15	unclassified	unclassified	unclassified
Otu001831	6	14	9	k__Bacteria	p__Bacteroidetes	unclassified	unclassified	unclassified	unclassified	unclassified
Otu001832	8	5	16	k__Bacteria	p__WS6	c__SC72	unclassified	unclassified	unclassified	unclassified
Otu001833	2	4	23	k__Bacteria	p__Verrucomicrobia	unclassified	unclassified	unclassified	unclassified	unclassified
Otu001834	4	3	22	k__Bacteria	unclassified	unclassified	unclassified	unclassified	unclassified	unclassified
Otu001835	17	6	6	k__Bacteria	p__Chloroflexi	c__Anaerolineae	o__Anaerolineales	f__Anaerolinaceae	g__Bellilinea	unclassified
Otu001836	24	1	4	k__Bacteria	p__OP11	c__WCHB1-64	o__K2-4-19	unclassified	unclassified	unclassified
Otu001837	5	6	17	k__Bacteria	p__Firmicutes	c__Erysipelotrichi	o__Erysipelotrichales	f__Erysipelotrichaceae	g__PSB-M-3	unclassified
Otu001838	3	5	20	k__Bacteria	p__Verrucomicrobia	c__[Pedosphaerae]	o__[Pedosphaerales]	unclassified	unclassified	unclassified
Otu001839	28	0	0	unclassified	NA	NA	NA	NA	NA	NA
Otu001840	3	3	22	k__Bacteria	p__Proteobacteria	c__Alphaproteobacteria	o__Rhodospirillales	f__Acetobacteraceae	g__Roseomonas	unclassified
Otu001841	2	8	18	k__Bacteria	p__Proteobacteria	c__Betaproteobacteria	o__Rhodocyclales	f__Rhodocyclaceae	g__Sulfuritalea	unclassified
Otu001842	8	3	17	k__Bacteria	unclassified	unclassified	unclassified	unclassified	unclassified	unclassified
Otu001843	2	8	18	k__Bacteria	p__Proteobacteria	c__Deltaproteobacteria	o__Desulfobacterales	f__Desulfobacteraceae	g__Desulfococcus	unclassified
Otu001844	1	9	18	k__Bacteria	p__Firmicutes	c__Clostridia	o__Clostridiales	f__Veillonellaceae	g__Phascolarctobacterium	unclassified
Otu001845	11	3	14	k__Bacteria	p__Planctomycetes	c__BD7-11	unclassified	unclassified	unclassified	unclassified
Otu001846	3	13	12	k__Bacteria	p__Acidobacteria	c__Holophagae	o__Holophagales	f__Holophagaceae	g__Holophaga	s__foetida
Otu001847	7	6	15	k__Bacteria	p__Bacteroidetes	c__[Saprospirae]	o__[Saprospirales]	f__Saprospiraceae	unclassified	unclassified
Otu001848	3	5	20	k__Bacteria	p__Proteobacteria	c__Gammaproteobacteria	unclassified	unclassified	unclassified	unclassified
Otu001849	4	5	19	k__Bacteria	p__Chloroflexi	c__Anaerolineae	o__SJA-15	unclassified	unclassified	unclassified
Otu001850	2	4	22	k__Bacteria	p__BRC1	c__PRR-11	unclassified	unclassified	unclassified	unclassified
Otu001851	5	9	14	k__Bacteria	p__Bacteroidetes	c__[Saprospirae]	o__[Saprospirales]	f__Chitinophagaceae	g__Lacibacter	s__cauensis
Otu001852	7	2	19	k__Bacteria	p__Proteobacteria	c__Deltaproteobacteria	o__Syntrophobacterales	f__Syntrophaceae	unclassified	unclassified
Otu001853	2	1	25	k__Bacteria	p__OD1	c__ZB2	unclassified	unclassified	unclassified	unclassified
Otu001854	6	2	20	k__Bacteria	p__Proteobacteria	c__Alphaproteobacteria	o__Sphingomonadales	f__Sphingomonadaceae	g__Kaistobacter	unclassified
Otu001855	3	5	20	k__Bacteria	p__Proteobacteria	c__Betaproteobacteria	o__Burkholderiales	f__Comamonadaceae	unclassified	unclassified
Otu001856	3	11	14	k__Bacteria	unclassified	unclassified	unclassified	unclassified	unclassified	unclassified
Otu001857	5	5	18	k__Bacteria	p__Acidobacteria	c__Acidobacteria-6	o__iii1-15	unclassified	unclassified	unclassified
Otu001858	2	3	23	k__Bacteria	p__TM7	c__TM7-3	o__EW055	unclassified	unclassified	unclassified
Otu001859	0	28	0	k__Bacteria	p__Bacteroidetes	c__Bacteroidia	o__Bacteroidales	unclassified	unclassified	unclassified
Otu001860	1	5	22	k__Bacteria	p__Acidobacteria	c__Sva0725	o__Sva0725	unclassified	unclassified	unclassified
Otu001861	23	2	3	k__Bacteria	p__OP11	c__WCHB1-64	unclassified	unclassified	unclassified	unclassified
Otu001862	0	0	28	unclassified	NA	NA	NA	NA	NA	NA
Otu001863	1	8	19	k__Bacteria	p__Planctomycetes	c__BD7-11	unclassified	unclassified	unclassified	unclassified
Otu001864	4	10	14	k__Bacteria	p__OD1	c__ABY1	unclassified	unclassified	unclassified	unclassified
Otu001865	5	0	23	k__Bacteria	p__Verrucomicrobia	c__Verruco-5	o__LD1-PB3	unclassified	unclassified	unclassified
Otu001866	5	3	20	k__Bacteria	p__Chloroflexi	c__Anaerolineae	o__Anaerolineales	f__Anaerolinaceae	unclassified	unclassified
Otu001867	28	0	0	unclassified	NA	NA	NA	NA	NA	NA
Otu001868	8	6	14	k__Bacteria	p__Proteobacteria	c__Gammaproteobacteria	o__Legionellales	f__Coxiellaceae	unclassified	unclassified
Otu001869	1	11	16	k__Bacteria	p__Bacteroidetes	unclassified	unclassified	unclassified	unclassified	unclassified
Otu001870	0	0	28	k__Bacteria	p__Proteobacteria	unclassified	unclassified	unclassified	unclassified	unclassified
Otu001871	0	2	26	k__Bacteria	p__Actinobacteria	c__Actinobacteria	o__Actinomycetales	unclassified	unclassified	unclassified
Otu001872	2	0	26	k__Bacteria	p__Proteobacteria	c__Deltaproteobacteria	o__Desulfovibrionales	f__Desulfovibrionaceae	g__Desulfovibrio	s__aminophilus
Otu001873	1	3	24	k__Bacteria	p__Proteobacteria	c__Deltaproteobacteria	o__Myxococcales	unclassified	unclassified	unclassified
Otu001874	14	5	9	k__Bacteria	p__Armatimonadetes	c__SJA-176	o__RB046	unclassified	unclassified	unclassified
Otu001875	7	3	18	k__Bacteria	p__Proteobacteria	c__Alphaproteobacteria	o__Rickettsiales	f__Rickettsiaceae	unclassified	unclassified
Otu001876	2	5	21	k__Bacteria	unclassified	unclassified	unclassified	unclassified	unclassified	unclassified
Otu001877	7	8	13	k__Bacteria	p__Spirochaetes	c__[Brevinematae]	o__[Brevinematales]	unclassified	unclassified	unclassified
Otu001878	13	10	5	k__Bacteria	p__Verrucomicrobia	c__[Pedosphaerae]	o__[Pedosphaerales]	f__Ellin517	unclassified	unclassified
Otu001879	1	3	24	k__Bacteria	p__OD1	c__ZB2	unclassified	unclassified	unclassified	unclassified
Otu001880	7	2	19	k__Bacteria	unclassified	unclassified	unclassified	unclassified	unclassified	unclassified
Otu001881	5	6	17	k__Bacteria	p__WS3	c__PRR-12	o__Sediment-1	f__PRR-10	unclassified	unclassified
Otu001882	1	8	19	k__Bacteria	p__Proteobacteria	unclassified	unclassified	unclassified	unclassified	unclassified
Otu001883	0	0	28	k__Bacteria	p__Bacteroidetes	c__Cytophagia	o__Cytophagales	unclassified	unclassified	unclassified
Otu001884	3	0	25	k__Bacteria	p__Proteobacteria	c__Gammaproteobacteria	o__Xanthomonadales	f__Xanthomonadaceae	unclassified	unclassified
Otu001885	1	11	16	k__Bacteria	p__Proteobacteria	c__Alphaproteobacteria	o__Rhodospirillales	unclassified	unclassified	unclassified
Otu001886	2	2	24	k__Bacteria	p__Planctomycetes	c__Planctomycetia	o__Planctomycetales	f__Planctomycetaceae	g__Planctomyces	unclassified
Otu001887	1	2	25	k__Bacteria	p__Chloroflexi	c__TK17	o__mle1-48	unclassified	unclassified	unclassified
Otu001888	4	6	18	k__Bacteria	p__Verrucomicrobia	c__[Pedosphaerae]	o__[Pedosphaerales]	unclassified	unclassified	unclassified
Otu001889	3	8	17	k__Bacteria	p__Proteobacteria	c__Deltaproteobacteria	unclassified	unclassified	unclassified	unclassified
Otu001890	0	27	1	k__Bacteria	p__Firmicutes	c__Clostridia	o__Clostridiales	f__Clostridiaceae	g__Clostridium	s__subterminale
Otu001891	2	10	15	k__Bacteria	p__Bacteroidetes	c__Flavobacteriia	o__Flavobacteriales	f__Flavobacteriaceae	g__Flavobacterium	unclassified
Otu001892	5	4	18	k__Bacteria	p__Firmicutes	c__Clostridia	o__Clostridiales	f__Christensenellaceae	unclassified	unclassified
Otu001893	2	4	21	k__Bacteria	p__Bacteroidetes	c__Bacteroidia	o__Bacteroidales	f__Porphyromonadaceae	g__Paludibacter	unclassified
Otu001894	3	4	20	k__Bacteria	p__Chloroflexi	c__Anaerolineae	unclassified	unclassified	unclassified	unclassified
Otu001895	0	11	16	k__Bacteria	unclassified	unclassified	unclassified	unclassified	unclassified	unclassified
Otu001896	0	4	23	k__Bacteria	p__Proteobacteria	c__Gammaproteobacteria	unclassified	unclassified	unclassified	unclassified
Otu001897	0	4	23	k__Bacteria	p__Verrucomicrobia	c__[Pedosphaerae]	o__[Pedosphaerales]	unclassified	unclassified	unclassified
Otu001898	6	5	16	k__Bacteria	p__OD1	c__ZB2	unclassified	unclassified	unclassified	unclassified
Otu001899	6	7	14	k__Bacteria	p__Bacteroidetes	c__Cytophagia	o__Cytophagales	f__Cyclobacteriaceae	unclassified	unclassified
Otu001900	0	4	23	k__Bacteria	p__Proteobacteria	c__Gammaproteobacteria	o__Chromatiales	unclassified	unclassified	unclassified
Otu001901	0	9	18	k__Bacteria	p__Elusimicrobia	unclassified	unclassified	unclassified	unclassified	unclassified
Otu001902	6	6	15	k__Bacteria	p__Bacteroidetes	unclassified	unclassified	unclassified	unclassified	unclassified
Otu001903	6	0	21	unclassified	NA	NA	NA	NA	NA	NA
Otu001904	6	3	18	k__Bacteria	p__OD1	c__ZB2	unclassified	unclassified	unclassified	unclassified
Otu001905	2	1	24	k__Bacteria	p__Actinobacteria	c__Actinobacteria	o__Actinomycetales	f__Nocardioidaceae	unclassified	unclassified
Otu001906	3	6	18	k__Bacteria	p__Proteobacteria	c__Alphaproteobacteria	o__Sphingomonadales	f__Sphingomonadaceae	g__Sphingobium	unclassified
Otu001907	9	10	8	k__Bacteria	p__OD1	c__ZB2	unclassified	unclassified	unclassified	unclassified
Otu001908	1	2	24	k__Bacteria	p__Proteobacteria	c__Deltaproteobacteria	o__Myxococcales	f__Haliangiaceae	unclassified	unclassified
Otu001909	4	6	17	k__Bacteria	p__Bacteroidetes	c__Bacteroidia	o__Bacteroidales	f__SB-1	unclassified	unclassified
Otu001910	2	6	19	k__Bacteria	p__Proteobacteria	c__Betaproteobacteria	o__Burkholderiales	f__Comamonadaceae	unclassified	unclassified
Otu001911	7	7	13	k__Bacteria	p__Proteobacteria	c__Alphaproteobacteria	o__Rhizobiales	f__Hyphomicrobiaceae	g__Hyphomicrobium	unclassified
Otu001912	4	4	19	k__Bacteria	p__Chlorobi	c__SJA-28	unclassified	unclassified	unclassified	unclassified
Otu001913	3	7	17	k__Bacteria	p__Proteobacteria	c__Betaproteobacteria	o__Ellin6067	unclassified	unclassified	unclassified
Otu001914	2	12	13	k__Bacteria	p__Armatimonadetes	c__SJA-176	o__RB046	unclassified	unclassified	unclassified
Otu001915	6	10	11	k__Bacteria	unclassified	unclassified	unclassified	unclassified	unclassified	unclassified
Otu001916	3	2	22	k__Bacteria	p__OD1	c__ZB2	unclassified	unclassified	unclassified	unclassified
Otu001917	11	5	11	k__Bacteria	unclassified	unclassified	unclassified	unclassified	unclassified	unclassified
Otu001918	7	5	15	k__Bacteria	p__Chlamydiae	c__Chlamydiia	o__Chlamydiales	f__Parachlamydiaceae	unclassified	unclassified
Otu001919	8	13	6	k__Bacteria	p__OD1	c__ZB2	unclassified	unclassified	unclassified	unclassified
Otu001920	4	10	13	k__Bacteria	p__Proteobacteria	c__Betaproteobacteria	o__Burkholderiales	f__Comamonadaceae	g__Rhodoferax	unclassified
Otu001921	6	11	10	k__Bacteria	p__Bacteroidetes	c__Bacteroidia	o__Bacteroidales	f__Rikenellaceae	g__Blvii28	unclassified
Otu001922	0	1	26	k__Bacteria	p__Proteobacteria	c__Gammaproteobacteria	o__Oceanospirillales	f__Halomonadaceae	g__Halomonas	s__phosphatis
Otu001923	0	1	26	k__Bacteria	p__Verrucomicrobia	c__[Pedosphaerae]	o__[Pedosphaerales]	unclassified	unclassified	unclassified
Otu001924	7	9	11	k__Bacteria	p__Proteobacteria	c__Deltaproteobacteria	o__Desulfobacterales	f__Desulfobacteraceae	unclassified	unclassified
Otu001925	0	2	25	k__Bacteria	p__Proteobacteria	c__Alphaproteobacteria	unclassified	unclassified	unclassified	unclassified
Otu001926	2	7	18	k__Bacteria	p__Proteobacteria	c__Betaproteobacteria	o__Burkholderiales	f__Oxalobacteraceae	unclassified	unclassified
Otu001927	1	9	17	k__Bacteria	p__OD1	c__ZB2	unclassified	unclassified	unclassified	unclassified
Otu001928	1	5	21	k__Bacteria	p__Proteobacteria	c__Deltaproteobacteria	o__Desulfuromonadales	f__Geobacteraceae	g__Geobacter	unclassified
Otu001929	2	0	25	k__Bacteria	p__Actinobacteria	c__Actinobacteria	o__Actinomycetales	f__Actinomycetaceae	g__Actinomyces	unclassified
Otu001930	2	2	23	k__Bacteria	p__Proteobacteria	c__Gammaproteobacteria	o__Pseudomonadales	f__Pseudomonadaceae	g__Pseudomonas	unclassified
Otu001931	1	7	19	k__Bacteria	p__Bacteroidetes	unclassified	unclassified	unclassified	unclassified	unclassified
Otu001932	0	2	25	k__Bacteria	p__Firmicutes	c__Clostridia	o__Clostridiales	f__Ruminococcaceae	unclassified	unclassified
Otu001933	0	6	21	k__Bacteria	p__Bacteroidetes	unclassified	unclassified	unclassified	unclassified	unclassified
Otu001934	3	8	16	k__Bacteria	p__Verrucomicrobia	c__[Pedosphaerae]	o__[Pedosphaerales]	unclassified	unclassified	unclassified
Otu001935	0	11	16	k__Bacteria	p__OD1	c__ZB2	unclassified	unclassified	unclassified	unclassified
Otu001936	2	1	24	k__Bacteria	p__Proteobacteria	c__Deltaproteobacteria	o__Myxococcales	f__Polyangiaceae	unclassified	unclassified
Otu001937	2	4	21	k__Bacteria	p__Elusimicrobia	c__Elusimicrobia	o__Elusimicrobiales	unclassified	unclassified	unclassified
Otu001938	0	5	22	k__Bacteria	p__Proteobacteria	c__Deltaproteobacteria	o__Desulfobacterales	f__Desulfobulbaceae	unclassified	unclassified
Otu001939	6	7	14	k__Bacteria	p__Spirochaetes	c__Spirochaetes	o__Spirochaetales	f__Spirochaetaceae	g__Treponema	unclassified
Otu001940	2	3	22	k__Bacteria	p__Actinobacteria	c__Coriobacteriia	o__Coriobacteriales	f__Coriobacteriaceae	unclassified	unclassified
Otu001941	1	3	23	k__Bacteria	p__Bacteroidetes	c__[Saprospirae]	o__[Saprospirales]	f__Chitinophagaceae	unclassified	unclassified
Otu001942	9	11	7	k__Bacteria	p__Proteobacteria	c__Deltaproteobacteria	unclassified	unclassified	unclassified	unclassified
Otu001943	4	23	0	k__Bacteria	p__Fusobacteria	c__Fusobacteriia	o__Fusobacteriales	f__Fusobacteriaceae	unclassified	unclassified
Otu001944	12	6	8	k__Bacteria	unclassified	unclassified	unclassified	unclassified	unclassified	unclassified
Otu001945	0	3	23	k__Bacteria	p__Proteobacteria	c__Deltaproteobacteria	o__Bdellovibrionales	f__Bacteriovoracaceae	g__Peredibacter	s__starrii
Otu001946	4	4	18	k__Bacteria	p__Bacteroidetes	c__Cytophagia	o__Cytophagales	f__Cytophagaceae	g__Leadbetterella	unclassified
Otu001947	5	5	16	k__Bacteria	p__Bacteroidetes	c__[Saprospirae]	o__[Saprospirales]	f__Saprospiraceae	unclassified	unclassified
Otu001948	6	4	16	k__Bacteria	p__GN02	c__IIB17	unclassified	unclassified	unclassified	unclassified
Otu001949	0	0	26	k__Bacteria	unclassified	unclassified	unclassified	unclassified	unclassified	unclassified
Otu001950	3	16	7	k__Bacteria	p__OD1	c__ABY1	unclassified	unclassified	unclassified	unclassified
Otu001951	6	3	17	k__Bacteria	p__Bacteroidetes	c__Bacteroidia	o__Bacteroidales	f__Prevotellaceae	g__Prevotella	s__copri
Otu001952	0	0	26	k__Bacteria	p__Spirochaetes	c__Spirochaetes	o__Spirochaetales	f__Spirochaetaceae	g__Treponema	unclassified
Otu001953	0	4	22	k__Bacteria	p__Proteobacteria	c__Betaproteobacteria	o__Nitrosomonadales	f__Nitrosomonadaceae	unclassified	unclassified
Otu001954	0	4	22	k__Bacteria	p__Verrucomicrobia	c__[Pedosphaerae]	o__[Pedosphaerales]	unclassified	unclassified	unclassified
Otu001955	6	5	15	k__Bacteria	unclassified	unclassified	unclassified	unclassified	unclassified	unclassified
Otu001956	5	4	17	k__Bacteria	p__Proteobacteria	c__Deltaproteobacteria	o__Syntrophobacterales	f__Syntrophaceae	g__Smithella	unclassified
Otu001957	4	4	18	k__Bacteria	p__Proteobacteria	c__Betaproteobacteria	o__Burkholderiales	f__Comamonadaceae	unclassified	unclassified
Otu001958	4	7	15	unclassified	NA	NA	NA	NA	NA	NA
Otu001959	6	2	18	k__Bacteria	unclassified	unclassified	unclassified	unclassified	unclassified	unclassified
Otu001960	6	9	11	k__Bacteria	p__Chlorobi	c__Ignavibacteria	o__Ignavibacteriales	f__[Melioribacteraceae]	unclassified	unclassified
Otu001961	7	12	7	k__Bacteria	p__TM6	c__SBRH58	unclassified	unclassified	unclassified	unclassified
Otu001962	2	0	24	k__Bacteria	p__Proteobacteria	c__Alphaproteobacteria	o__Sphingomonadales	f__Sphingomonadaceae	g__Sphingosinicella	s__microcystinivorans
Otu001963	8	2	16	k__Bacteria	p__OD1	c__ZB2	unclassified	unclassified	unclassified	unclassified
Otu001964	6	11	9	k__Bacteria	p__Bacteroidetes	c__Bacteroidia	o__Bacteroidales	f__VC21_Bac22	unclassified	unclassified
Otu001965	2	1	23	k__Bacteria	p__Nitrospirae	c__Nitrospira	o__Nitrospirales	f__[Thermodesulfovibrionaceae]	g__HB118	unclassified
Otu001966	0	5	21	k__Bacteria	p__Proteobacteria	c__Deltaproteobacteria	o__Desulfobacterales	f__Desulfobacteraceae	g__Desulforegula	s__conservatrix
Otu001967	8	2	16	k__Bacteria	unclassified	unclassified	unclassified	unclassified	unclassified	unclassified
Otu001968	0	5	21	k__Bacteria	p__Elusimicrobia	unclassified	unclassified	unclassified	unclassified	unclassified
Otu001969	2	5	19	k__Bacteria	p__Proteobacteria	c__Gammaproteobacteria	unclassified	unclassified	unclassified	unclassified
Otu001970	3	12	11	k__Bacteria	p__Bacteroidetes	unclassified	unclassified	unclassified	unclassified	unclassified
Otu001971	3	6	17	k__Bacteria	unclassified	unclassified	unclassified	unclassified	unclassified	unclassified
Otu001972	1	18	7	k__Bacteria	p__Bacteroidetes	c__Bacteroidia	o__Bacteroidales	unclassified	unclassified	unclassified
Otu001973	4	5	17	k__Bacteria	p__Proteobacteria	c__Gammaproteobacteria	unclassified	unclassified	unclassified	unclassified
Otu001974	0	13	13	k__Bacteria	p__Bacteroidetes	c__Bacteroidia	o__Bacteroidales	f__Rikenellaceae	g__Blvii28	unclassified
Otu001975	2	2	22	k__Bacteria	p__Bacteroidetes	unclassified	unclassified	unclassified	unclassified	unclassified
Otu001976	6	10	10	k__Bacteria	p__Bacteroidetes	unclassified	unclassified	unclassified	unclassified	unclassified
Otu001977	1	3	22	k__Bacteria	p__ZB3	unclassified	unclassified	unclassified	unclassified	unclassified
Otu001978	3	7	16	k__Bacteria	p__Proteobacteria	c__Alphaproteobacteria	o__Rhodospirillales	f__Rhodospirillaceae	g__Reyranella	s__massiliensis
Otu001979	11	3	12	k__Bacteria	p__OD1	c__ABY1	unclassified	unclassified	unclassified	unclassified
Otu001980	0	0	26	k__Bacteria	p__TM7	c__TM7-3	unclassified	unclassified	unclassified	unclassified
Otu001981	4	8	14	k__Bacteria	p__Chlorobi	c__Ignavibacteria	o__Ignavibacteriales	f__lheB3-7	unclassified	unclassified
Otu001982	4	6	16	k__Bacteria	p__Proteobacteria	c__Betaproteobacteria	o__Ellin6067	unclassified	unclassified	unclassified
Otu001983	0	11	15	k__Bacteria	p__Proteobacteria	c__Alphaproteobacteria	unclassified	unclassified	unclassified	unclassified
Otu001984	1	2	23	k__Bacteria	p__Fibrobacteres	c__SBZC_2415	unclassified	unclassified	unclassified	unclassified
Otu001985	4	7	15	k__Bacteria	p__OD1	c__ABY1	unclassified	unclassified	unclassified	unclassified
Otu001986	4	1	21	k__Bacteria	p__Proteobacteria	c__Betaproteobacteria	o__Rhodocyclales	f__Rhodocyclaceae	unclassified	unclassified
Otu001987	1	0	25	k__Bacteria	p__Gemmatimonadetes	c__Gemmatimonadetes	o__KD8-87	unclassified	unclassified	unclassified
Otu001988	16	1	9	k__Bacteria	p__OD1	c__ABY1	unclassified	unclassified	unclassified	unclassified
Otu001989	3	0	23	k__Bacteria	p__Bacteroidetes	unclassified	unclassified	unclassified	unclassified	unclassified
Otu001990	0	0	26	k__Bacteria	p__Bacteroidetes	unclassified	unclassified	unclassified	unclassified	unclassified
Otu001991	17	1	8	k__Bacteria	p__OP11	c__WCHB1-64	unclassified	unclassified	unclassified	unclassified
Otu001992	0	25	1	k__Bacteria	p__Firmicutes	c__Clostridia	o__Clostridiales	unclassified	unclassified	unclassified
Otu001993	2	4	20	k__Bacteria	p__Actinobacteria	c__Acidimicrobiia	o__Acidimicrobiales	unclassified	unclassified	unclassified
Otu001994	2	1	23	k__Bacteria	p__Proteobacteria	c__Gammaproteobacteria	o__Xanthomonadales	f__Xanthomonadaceae	unclassified	unclassified
Otu001995	8	3	15	k__Bacteria	p__Verrucomicrobia	c__Verrucomicrobiae	o__Verrucomicrobiales	f__Verrucomicrobiaceae	g__Luteolibacter	unclassified
Otu001996	7	8	11	k__Bacteria	p__Proteobacteria	c__Gammaproteobacteria	o__Alteromonadales	f__Alteromonadaceae	g__Cellvibrio	unclassified
Otu001997	0	10	16	k__Bacteria	p__Bacteroidetes	unclassified	unclassified	unclassified	unclassified	unclassified
Otu001998	3	13	10	k__Bacteria	p__Firmicutes	c__Clostridia	o__Clostridiales	f__[Mogibacteriaceae]	g__Anaerovorax	unclassified
Otu001999	12	5	9	k__Bacteria	unclassified	unclassified	unclassified	unclassified	unclassified	unclassified
[truncated: 17,709 more rows]
